# Supplementary material for: Characteristic rhizosphere metabolites of low-cadmium-accumulating rice drive microbially induced soil cadmium speciation transformation
Source: Front Microbiol. 2026 Apr 22;17:1832350. doi: 10.3389/fmicb.2026.1832350 (PMC13144023; doi:10.3389/fmicb.2026.1832350)
Supplement: Supplementary file 2 [file Table_2.xlsx]

## Sheet: Table S1
		Supplementary Table S1. Physical and chemical properties of soil
		Project	Measured value
		pH	7.54
		Total N (g/kg)	3.69
		Alkali hydrolyzed N (mg/kg)	224
		Total K (g/kg)	1.65
		Available K (mg/kg)	74
		Total P (g/kg)	0.94
		Available P (mg/kg)	5.32
		Organic matter (g/kg)	64.7
		Total Cd (mg/kg)	3.21
		Available Cd (mg/kg)	0.92

## Sheet: Table S2
			Supplementary Table S2. List of cultivars grown in the Micro-area experiment
			Number	Cultivar
			YXY2	Yexiangyou2
			QXY136	Quanxiangyou136
			FY498	Fyou498
			NXY3	Neixiangyou3
			QLY8	Qiangliangyou8
			GY15	Guiyu15
			JZX	Jinzhenxiang
			TFY208	Taifengyou208
			TY390	Taiyou390
			TY553	Taiyou553
			ZXY1205	Zhangxiangyou1205
			YZX	Yuzhenxiang
			TYHZ	Tianyouhuazhan
			JLY1377	Jingliangyou1377
			YXY2115	Yixiangyou2115

## Sheet: Table S3
			Supplementary Table S3 Tessier's five-step sequential extraction method
			Steps	Form	Extractant	Extraction conditions
			F1	ESC-Cd	8 mL 1 M MgCl2	pH = 7.0, 25 ± 1°C, shake for 2 h, and filter
			F2	CAB-Cd	8 mL 1 M NaOAc	pH = 5.0, 25 ± 1°C, shake for 5 h, and filter
			F3	FMO-Cd	20 mL of 0.04 M NH2OH-HCl in 25% HAc	Filtered after intermittent shaking at 96 ± 3°C for 6 h
			F4	OM-Cd	3 mL 0.02 M HNO3 and 5 mL 30% H2O2 (pH = 2.0); 5 mL 3.2 M NH4OAc in 20% HNO3	First, add 3 mL of 0.02 M HNO3 and 5 mL of 30% H2O2 (pH = 2.0) and shake at 85 ± 2°C for 3 h; after cooling, add 5 mL of 3.2 M NH4OAc and shake at 25°C for 30 min and then filter
			F5	RES-Cd	HF-HNO3-HClO4 (v:v:v = 1:2:2)	The same as the digestion method of total Cd

## Sheet: Table S4
Supplementary Table S4 Significant upregulation of rhizosphere metabolites in LAR
Name	Super.Class	Mean.LAR	Mean.HAR	VIP	P.value	FDR	Fold.Change	Log2.Fold.Change
5-Deoxykievitol	Phenylpropanoids and polyketides	0.0166356	0.00409627	3.49113	4.53151e-11	1.18178e-08	4.06116	2.02189
17-Methyltestosterone	Others	0.809757	0.211021	3.39813	6.25303e-11	1.55825e-08	3.83733	1.9401
7-ethenyl-1,4a,7-trimethyl-3,4,6,8,8a,9,10,10a-octahydro-2H-phenanthrene-1-carboxylic acid	Others	0.0335311	0.00751836	3.31496	1.00771e-09	1.41255e-07	4.45989	2.15701
5-Oxo-ETE	Others	0.59173	0.222207	3.27666	1.7395e-08	1.53597e-06	2.66296	1.41303
8-iso-15-keto-PGE2	Lipids and lipid-like molecules	0.0315508	0.0111431	3.23095	2.92012e-07	1.85007e-05	2.83143	1.50153
5-Undecylbenzene-1,3-diol	Polyketides	0.283724	0.122051	3.2158	1.88913e-08	1.6224e-06	2.32464	1.21701
Eicosapentaenoic acid	Fatty acids	2.97761	1.2601	3.17677	1.90989e-11	5.78853e-09	2.363	1.24062
11-Deoxyprostaglandin E2	Lipids and lipid-like molecules	0.097015	0.0389957	3.15863	3.00687e-07	1.88375e-05	2.48784	1.31489
3,5-Dimethoxy-4-hydroxycinnamic acid (Sinapic acid)	Shikimates and Phenylpropanoids	0.0532829	0.0174631	3.13507	5.63111e-08	4.10047e-06	3.05117	1.60936
6-Oxocativic acid	Lipids and lipid-like molecules	0.0643662	0.026789	3.12544	1.49051e-05	0.000481687	2.40271	1.26466
Pisiferal	Lipids and lipid-like molecules	0.0290408	0.0112311	3.03897	1.56101e-07	1.04822e-05	2.58576	1.37059
Phytocassane_E	Others	0.0832453	0.0315806	3.03064	7.1988e-05	0.00178996	2.63597	1.39833
3,3',4,4'-Tetrahydroxy-5,5'-diisopropyl-2,2'-dimethylbiphenyl	Benzenoids	0.0247667	0.0111979	3.02083	1.76957e-09	2.33458e-07	2.21173	1.14518
12-Hydroxy-7-oxo-8,11,13-abietatrien-18-al	Lipids and lipid-like molecules	0.0728949	0.02447	3.02005	6.37138e-07	3.45163e-05	2.97895	1.57481
Stemphol	Polyketides	0.0895941	0.044513	3.00784	2.60455e-08	2.16351e-06	2.01276	1.00918
5,8,11-Eicosatriynoic acid	Lipids and lipid-like molecules	0.308322	0.128709	2.98366	1.12251e-10	2.51757e-08	2.39549	1.26032
(E)-3-(Acetyloxymethyl)-5-(2-formyl-4-hydroxy-5,5,8a-trimethyl-1,4,4a,6,7,8-hexahydronaphthalen-1-yl)pent-2-enoic acid	Lipids and lipid-like molecules	0.015391	0.00635481	2.96865	3.22702e-06	0.000135029	2.42194	1.27616
6b-Hydroxymethandienone	Lipids and lipid-like molecules	0.121135	0.0380505	2.96803	6.5598e-06	0.000241979	3.18352	1.67062
Polyalthic acid	Lipids and lipid-like molecules	0.109615	0.0465785	2.96466	1.85272e-08	1.6224e-06	2.35335	1.23472
N'-Hexanoyl-2-hydroxybenzohydrazide	Benzenoids	0.0690859	0.0216339	2.95566	4.4482e-07	2.57124e-05	3.1934	1.6751
16,16-Dimethyl-6-ketoprostaglandin E1	Lipids and lipid-like molecules	0.033147	0.0117994	2.92506	8.36667e-05	0.00200051	2.8092	1.49016
Isosteviol	Terpenoids	0.2798	0.0859058	2.92444	8.81219e-09	8.35558e-07	3.25705	1.70357
Steviolbioside	Lipids and lipid-like molecules	0.00637836	0.00214949	2.91485	2.38309e-06	0.000103182	2.96739	1.56919
2-[Octahydro-4,7-dimethyl-1-oxocyclopenta[c]pyran-3-yl]nepetalactam	Lipids and lipid-like molecules	0.0144209	0.00487145	2.89546	3.89901e-07	2.32572e-05	2.96029	1.56574
Sibiricose A1	Shikimates and Phenylpropanoids	0.0019626	9.51885e-05	2.88877	1.79915e-06	8.07026e-05	20.6181	4.36584
6,7-Diethoxy-4-methylcoumarin	Phenylpropanoids and polyketides	0.0180876	0.00571643	2.85849	3.73723e-05	0.00102159	3.16414	1.66181
[8]-Gingerdione	Benzenoids	0.029743	0.010033	2.85089	2.76199e-06	0.000116879	2.96454	1.56781
Syringaresinol	Lignans, neolignans and related compounds	0.00425516	0.00167425	2.84128	4.6531e-06	0.00018118	2.54152	1.34569
TXB3	Others	0.0440331	0.0158924	2.83348	0.00012462	0.00270308	2.7707	1.47025
1-(3,5-Dihydroxyphenyl)-12-hydroxytridecan-2-one	Lipids and lipid-like molecules	0.0375853	0.00729895	2.81929	5.13394e-05	0.00133269	5.14942	2.36441
Palmitoylserinol	Lipids and lipid-like molecules	0.0640512	0.0388973	2.80118	3.61004e-07	2.19028e-05	1.64668	0.719556
Androstadienone	Lipids and lipid-like molecules	0.0409519	0.0211122	2.7455	3.43511e-08	2.71277e-06	1.93972	0.955851
M632T249	Others	0.0215339	0.00840029	2.70031	0.000902345	0.012581	2.56347	1.3581
5,12-dihydroxy-6,8,10,14-eicosatetraenoic_acid	Others	0.0205741	0.0103675	2.68275	1.30306e-05	0.000433605	1.98448	0.988761
Retinoic acid (Vitamin A acid)	Lipids and lipid-like molecules	0.0963514	0.0464941	2.65584	5.87326e-07	3.24447e-05	2.07234	1.05126
9-cis-Retinoic acid	Lipids and lipid-like molecules	0.0963514	0.0464941	2.65584	5.87326e-07	3.24447e-05	2.07234	1.05126
1,10a-Dihydroxy-4,4,7,11b-tetramethyl-1,2,3,4a,5,6,6a,7,11,11a-decahydronaphtho[2,1-f][1]benzofuran-9-one	Organoheterocyclic compounds	0.202667	0.081037	2.65335	0.000193014	0.00385136	2.50092	1.32246
(10E)-6,10-Dimethyl-3-methylidene-2,7-dioxo-2,3,3a,4,5,6,7,11a-octahydro-6,9-epoxycyclodeca[b]furan-4-yl (2E)-4-(acetyloxy)-2-methylbut-2-enoate	Lipids and lipid-like molecules	0.00413502	0.00159124	2.64754	1.2996e-06	6.33641e-05	2.59862	1.37774
15-Deoxy-PGJ2	Lipids and lipid-like molecules	0.0456144	0.0290703	2.64202	1.49539e-06	7.00139e-05	1.56911	0.649943
all-trans-5,6-Epoxyretinoic acid	Lipids and lipid-like molecules	0.0456144	0.0290703	2.64202	1.49539e-06	7.00139e-05	1.56911	0.649943
.beta.-D-Glucopyranosyl-(1->2)-6-O-((2E)-2-methylbut-2-enoyl)-.alpha.-D-glucopyranosyl .beta.-D-glucopyranosyl-(1->2)-.alpha.-D-glucopyranoside	Lipids and lipid-like molecules	0.00121387	0.000348327	2.59966	1.50337e-06	7.00139e-05	3.48486	1.8011
6,7-Bis(hydroxymethyl)-1-methoxy-8-(3,4,5-trimethoxyphenyl)-5,6,7,8-tetrahydronaphthalene-2,3-diol	Lignans, neolignans and related compounds	0.0043441	0.00181974	2.53096	1.72946e-05	0.000541736	2.38721	1.25533
Gibberellin_A110	Others	0.0189328	0.00988473	2.51603	8.43161e-05	0.00200748	1.91536	0.937617
Kamebakaurin	Terpenoids	0.0649044	0.0278356	2.49524	3.00767e-05	0.000856042	2.3317	1.22138
Avocadyne Acetate	Others	0.0331262	0.0191205	2.46808	7.03295e-06	0.000256063	1.73249	0.792849
Prostaglandin I2 (PGI2)	Lipids and lipid-like molecules	0.0805761	0.0323058	2.43315	0.000112729	0.00250324	2.49416	1.31856
Dehydroabietic_acid	Others	0.0911381	0.0128088	2.38902	3.52001e-08	2.76038e-06	7.11529	2.83092
trans-2,3-Dimethoxycinnamic acid	Phenylpropanoids and polyketides	0.0624272	0.0332013	2.36852	4.92804e-05	0.00128519	1.88026	0.910935
Lumichrome	Alkaloids	0.00675528	0.00489346	2.35989	2.90033e-05	0.000831822	1.38047	0.465161
Picrotin	Organoheterocyclic compounds	0.0251878	0.0156169	2.30811	0.000215187	0.00416771	1.61285	0.689616
Conivaptan	Others	0.00398199	0.00228494	2.26445	1.23018e-05	0.000414273	1.74271	0.801331
(3E)-4-(1-Hydroxy-2,6,6-trimethyl-4-oxocyclohex-2-en-1-yl)but-3-en-2-yl 2-O-hexopyranosylhexopyranoside	Lipids and lipid-like molecules	0.00271721	0.00198111	2.21901	5.23755e-05	0.00135332	1.37156	0.455815
Rosarin	Shikimates and Phenylpropanoids	0.00424074	0.00257587	2.19276	0.000259242	0.00478148	1.64633	0.719254
Hypoxanthine	Alkaloids	0.0445015	0.0305846	2.18994	0.0001114	0.00248221	1.45503	0.541048
Allopurinol	Organoheterocyclic compounds	0.0445015	0.0305846	2.18994	0.0001114	0.00248221	1.45503	0.541048
17.beta.-Methyl-epi-testosterone	Lipids and lipid-like molecules	0.144313	0.10729	2.17655	1.36079e-05	0.000446195	1.34508	0.427687
1H-Indole-3-methanamine, 5-(2-amino-5-pyrimidinyl)-N,N-diethyl-1-octyl-	Organoheterocyclic compounds	0.0489657	0.0323585	2.14232	0.00115769	0.0152017	1.51322	0.597626
Hecogenin	Terpenoids	0.0243232	0.0148513	2.11257	0.000399943	0.00672408	1.63779	0.711748
NAE(15:0)	Organic nitrogen compounds	0.0981338	0.0757059	2.1065	0.000240298	0.00453654	1.29625	0.374344
5',6',7',8'-Tetrahydro-1'H-spiro[cyclohexane-1,4'-quinazoline]-2'(3'H)-thione	Organoheterocyclic compounds	0.156957	0.115472	2.09539	0.000206375	0.00405746	1.35927	0.442827
1,2-dihydroxyheptadec-16-en-4-yl acetate	Others	0.108547	0.0856245	2.09308	0.000145703	0.00305405	1.26771	0.34222
Imatinib	Organoheterocyclic compounds	0.0460613	0.0347222	2.06255	0.000138696	0.00295692	1.32657	0.407696
Androstendione	Terpenoids	0.036726	0.0256969	2.00696	0.00015724	0.00324133	1.4292	0.515208
Androstan-4,6-diene-17.beta.-ol-3-one	Lipids and lipid-like molecules	0.0567924	0.0359372	2.00402	0.000110565	0.00247557	1.58032	0.66022
Pentadecanoic acid	Fatty acids	7.83633	5.94841	1.96988	0.000713617	0.0105993	1.31738	0.397674
Fumitremorgin A	Alkaloids	0.0314801	0.0240519	1.96681	0.000323769	0.00566821	1.30884	0.388291
13,14-Dihydro-15-keto-PGE2	Lipids and lipid-like molecules	0.0493115	0.0263433	1.94598	0.0023886	0.0260309	1.87188	0.904484
3-Hydroxyvaleric acid	Fatty acids	0.152651	0.124946	1.94043	0.000386688	0.00654045	1.22173	0.288923
Totarol	Terpenoids	0.113163	0.0814414	1.86602	0.000657165	0.00999416	1.38951	0.474572
8R-HpODE	Others	0.122487	0.0758505	1.85523	0.000822901	0.0117647	1.61485	0.691396
MG(24:1(15Z)/0:0/0:0)	Lipids and lipid-like molecules	0.152995	0.119274	1.83415	0.000922891	0.0127467	1.28272	0.359205
9(10)-Epoxy-12Z-octadecenoic acid	Lipids and lipid-like molecules	0.132517	0.100935	1.76607	0.00349381	0.0341583	1.3129	0.392757
M309T290	Others	0.0417285	0.0295623	1.7598	0.00218416	0.0244583	1.41154	0.497271
N-Palmitoyldopamine	Benzenoids	0.0155342	0.0111534	1.73962	0.00677672	0.0545273	1.39278	0.477967
Dodecylbenzenesulfonic acid	Benzenoids	12.8071	9.07611	1.72915	0.00415574	0.0389581	1.41108	0.4968
Cholest-4-en-26-oic acid, 7alpha-hydroxy-3-oxo	Lipids and lipid-like molecules	0.0436456	0.0325984	1.71591	0.0146752	0.0911016	1.33889	0.421032
7-Hydroxy-3-oxo-cholest-4-en-26-oic acid	Lipids and lipid-like molecules	0.0436456	0.0325984	1.71591	0.0146752	0.0911016	1.33889	0.421032
Triptophenolide	Terpenoids	9.92144	6.83593	1.70683	0.00410328	0.0385407	1.45137	0.537412
Hydroxyisocaproic acid	Fatty acids	0.0986354	0.0669596	1.68196	0.00741216	0.057883	1.47306	0.558814
2-Ethyl-2-hydroxybutyric acid	Lipids and lipid-like molecules	0.0986354	0.0669596	1.68196	0.00741216	0.057883	1.47306	0.558814
5-Hydroxyhexanoic acid	Lipids and lipid-like molecules	0.0986354	0.0669596	1.68196	0.00741216	0.057883	1.47306	0.558814
2-Hydroxyhexanoic acid	Fatty acids	0.0986354	0.0669596	1.68196	0.00741216	0.057883	1.47306	0.558814
Isoferulic acid	Shikimates and Phenylpropanoids	0.0848776	0.0693177	1.67634	0.00130221	0.0164625	1.22447	0.29216
Ferulate	Shikimates and Phenylpropanoids	0.0848776	0.0693177	1.67634	0.00130221	0.0164625	1.22447	0.29216
Arachidonic sulfonic acid	Organic acids and derivatives	10.6091	7.84223	1.62227	0.00546646	0.0474098	1.35282	0.435965
Crotonoside	Carbohydrates	0.0216607	0.0159889	1.6091	0.00836674	0.0623374	1.35474	0.438012
Guanosine	Carbohydrates	0.0216607	0.0159889	1.6091	0.00836674	0.0623374	1.35474	0.438012
(Z)-5-(1,2,4a,5-Tetramethyl-7-oxo-3,4,8,8a-tetrahydro-2H-naphthalen-1-yl)-3-methylpent-2-enoic acid	Lipids and lipid-like molecules	0.0824658	0.0601591	1.55924	0.00258913	0.0274497	1.37079	0.455012
Linoleic acid	Fatty acids	18.2891	14.1524	1.55741	0.00714784	0.0565275	1.2923	0.369936
Camelledionol	Lipids and lipid-like molecules	0.0986991	0.0822851	1.54023	0.0239064	0.125099	1.19948	0.262406
17-hydroxy-linolenic_acid	Others	0.101827	0.0713238	1.53699	0.00400254	0.0377658	1.42767	0.513666
8-Geranyl-7-hydroxycoumarin	Shikimates and Phenylpropanoids	3.20065	2.29919	1.5278	0.00774145	0.0595423	1.39208	0.477242
Drostanolone	Lipids and lipid-like molecules	0.0792707	0.041146	1.52265	0.011522	0.0773234	1.92657	0.946037
(E)-3-(4-Acetyloxy-2,3-dihydroxy-2,5,5,8a-tetramethyl-3,4,4a,6,7,8-hexahydro-1H-naphthalen-1-yl)prop-2-enoic acid	Organic acids and derivatives	0.0883679	0.0640912	1.52256	0.0204778	0.113178	1.37878	0.463395
SULFAMERAZINE	Others	0.016174	0.0121303	1.4636	0.0246738	0.127296	1.33335	0.415058
(12Z)-9,10,11-Trihydroxyoctadec-12-enoic acid	Fatty acids	0.202239	0.138849	1.46251	0.00694848	0.0553018	1.45654	0.542547
2-(1H-1,3-Benzodiazol-2-yl)acetohydrazide	Organoheterocyclic compounds	0.0163477	0.0129633	1.45059	0.0111799	0.0758251	1.26107	0.334651
8,15-DiHETE	Lipids and lipid-like molecules	0.0401323	0.0321598	1.44646	0.00789211	0.0602975	1.2479	0.319508
M348T231	Others	0.0356199	0.025056	1.44088	0.00802547	0.0609327	1.42161	0.507526
16alpha-Hydroxydehydroepiandrosterone	Terpenoids	0.0435144	0.0317469	1.43747	0.00824354	0.0617334	1.37066	0.454874
7alpha-Hydroxytestosterone	Lipids and lipid-like molecules	0.0435144	0.0317469	1.43747	0.00824354	0.0617334	1.37066	0.454874
Pentadecanal	Lipids and lipid-like molecules	0.160299	0.129439	1.40638	0.0278143	0.138342	1.23841	0.308494
cis-[8]-Shogaol	Others	0.0635898	0.0521405	1.39255	0.0274624	0.137156	1.21958	0.286389
6-[(E)-2,8-Dihydroxy-5,7-dimethylnon-5-enyl]-4-hydroxy-3-methylpyran-2-one	Lipids and lipid-like molecules	0.14889	0.111727	1.3925	0.0358489	0.1621	1.33263	0.414274
N-(2-Methoxy-5-methylphenyl)-N'-(2-pyrazinyl)urea	Benzenoids	0.0217194	0.0180121	1.37361	0.0168439	0.100195	1.20582	0.270017
3-(4-Ethoxyphenyl)-6-fluoro-4-methylcoumarin	Phenylpropanoids and polyketides	0.0271538	0.0230242	1.36959	0.0148339	0.0917527	1.17936	0.238
Citrusin	Others	0.0130591	0.0111186	1.3574	0.015193	0.0933558	1.17453	0.232087
Biotin	Alkaloids	0.016411	0.0135941	1.33357	0.0225026	0.120221	1.20721	0.271682
2-Hydroxy-6-tridecylbenzoic_acid	Others	0.0666477	0.0486663	1.32663	0.0090584	0.0654095	1.36948	0.453631
NAE(16:0)	Organic acids and derivatives	0.0562038	0.048167	1.3221	0.019274	0.109382	1.16685	0.222622
Tetrahydro-2,5-bis(4-hydroxy-3,5-dimethoxyphenyl)-3,4-furandimethanol	Shikimates and Phenylpropanoids	0.010615	0.00567518	1.29738	0.00302213	0.0308654	1.87043	0.903371
Undecanoic acid	Fatty acids	2.03633	1.92487	1.29394	0.01461	0.0910707	1.05791	0.081217
3,4-Diphenyl-6-methylcoumarin	Phenylpropanoids and polyketides	0.0372916	0.0309161	1.27129	0.0232272	0.12269	1.20622	0.270493
Deoxyguanosine	Carbohydrates	0.0345989	0.029357	1.26931	0.0408061	0.176071	1.17856	0.237021
2-Acetyl-1-methylpyrrole	Organic oxygen compounds	0.0183333	0.015847	1.2674	0.0422338	0.179582	1.1569	0.210263
Tsugarioside_B	Others	0.0467926	0.0395702	1.26286	0.0246323	0.127235	1.18252	0.241866
3',5'-Dimethoxy-4'-hydroxyacetophenone	Organic oxygen compounds	0.0491276	0.0438573	1.23963	0.0186507	0.106654	1.12017	0.163716
Homoveratric acid	Shikimates and Phenylpropanoids	0.0491276	0.0438573	1.23963	0.0186507	0.106654	1.12017	0.163716
Hydroxytyrosol acetate	Shikimates and Phenylpropanoids	0.0491276	0.0438573	1.23963	0.0186507	0.106654	1.12017	0.163716
Hydroferulic acid	Shikimates and Phenylpropanoids	0.0491276	0.0438573	1.23963	0.0186507	0.106654	1.12017	0.163716
Ethyl Vanillate	Benzenoids	0.0491276	0.0438573	1.23963	0.0186507	0.106654	1.12017	0.163716
Xanthoxylin	Polyketides	0.0491276	0.0438573	1.23963	0.0186507	0.106654	1.12017	0.163716
18-Oxooleate	Others	0.0668558	0.0521793	1.18826	0.0278739	0.138554	1.28127	0.357577
2',7-Dihydroxy-4'-methoxy-8-prenylflavan_2',7-diglucoside	Others	0.0108849	0.00910278	1.14884	0.0474576	0.192613	1.19578	0.25795
Varenicline	Organoheterocyclic compounds	0.0202048	0.015103	1.12335	0.017049	0.100837	1.3378	0.419861
Methyl 4-hydroxy-3,5-dimethoxybenzoate	Shikimates and Phenylpropanoids	0.00834863	0.00543216	1.06503	0.00320436	0.0321123	1.53689	0.620014
3-Hydroxyoleylcarnitine	Lipids and lipid-like molecules	0.0203815	0.0157939	1.06454	0.016851	0.100195	1.29047	0.367895
Apomorphine	Alkaloids and derivatives	0.015163	0.00295634	1.0537	0.00903519	0.065326	5.12897	2.35867
			.

## Sheet: Table S5
Supplementary Table S5 Significant upregulation of rhizosphere metabolites in HAR
Name	Super.Class	Mean.LAR	Mean.HAR	VIP	P.value	FDR	Fold.Change	Log2.Fold.Change
PD98059	Phenylpropanoids and polyketides	0.102373	0.312459	3.65771	8.57962e-19	3.20706e-15	0.327637	-1.60983
Glutathione ethyl ester	Organic acids and derivatives	0.00503085	0.0159695	3.53303	5.69814e-17	1.06498e-13	0.315028	-1.66645
Acetochlor ethanesulfonic acid	Benzenoids	0.0726103	0.230924	3.47004	1.29263e-12	6.23453e-10	0.314433	-1.66917
Pranoprofen	Organoheterocyclic compounds	0.00263988	0.0109605	3.46016	1.47731e-16	2.07082e-13	0.240855	-2.05376
N-(4-Chlorobenzyl)-4-quinazolinamine	Organoheterocyclic compounds	0.00751304	0.0263138	3.42398	1.57778e-12	6.80508e-10	0.285517	-1.80835
N-Lactoyl-Phenylalanine	Organic acids and derivatives	0.000483733	0.00540193	3.20923	2.22154e-10	4.15206e-08	0.0895483	-3.48119
N-Lactoylphenylalanine	Organic acids and derivatives	0.000483733	0.00540193	3.20923	2.22154e-10	4.15206e-08	0.0895483	-3.48119
N-Benzyl-L-isoleucine methyl ester	Organic acids and derivatives	0.0559245	0.101721	3.00933	1.75162e-10	3.57139e-08	0.549783	-0.863067
S-(4-Fluorophenyl)mercapturic acid	Organic acids and derivatives	0.00504904	0.0150772	2.99656	6.84949e-10	1.05219e-07	0.334879	-1.57829
2-Anilinocyclohexanone	Organic nitrogen compounds	0.019285	0.0351805	2.97679	2.66137e-10	4.89256e-08	0.548173	-0.867296
Pipemidic acid	Organoheterocyclic compounds	0.00743963	0.0196433	2.96204	1.48864e-12	6.67744e-10	0.378735	-1.40074
2-Chloro-N-(4-phenyl-1,3-thiazol-2-yl)benzamide	Benzenoids	0.025957	0.047776	2.90859	8.86672e-09	8.35558e-07	0.543306	-0.880163
5,6,7,8-Tetrahydro-4-methylquinoline	Organoheterocyclic compounds	0.376164	0.719692	2.90476	1.82246e-10	3.58545e-08	0.522673	-0.93602
Canavalioside	Others	0.0313486	0.0661343	2.81329	5.17685e-07	2.94686e-05	0.474014	-1.077
5-(1-Piperidinylsulfonyl)-1H-indole-2,3-dione	Organoheterocyclic compounds	0.0139689	0.0472109	2.78898	1.87732e-09	2.41981e-07	0.295884	-1.7569
2-(4-Isopropylphenyl)-1,3-thiazolidine-4-carboxylic acid	Lipids and lipid-like molecules	0.0216366	0.0410068	2.6966	1.92488e-08	1.63528e-06	0.527634	-0.922389
9H-Fluorene-1-carboxylic acid	Benzenoids	0.00941277	0.058799	2.55412	6.14174e-10	9.83906e-08	0.160084	-2.6431
2-(3-Chloro-4-methylphenyl)-1,3-dioxo-5-isoindolinecarboxylic acid	Organoheterocyclic compounds	0.0415448	0.0825873	2.55031	2.3826e-09	2.93609e-07	0.503041	-0.991253
5-alpha-Dihydrotestosterone_glucuronide	Others	0.00657445	0.0123421	2.4366	3.98548e-06	0.000160767	0.532683	-0.908651
M466T272	Others	0.0224334	0.0436855	2.43602	1.63019e-06	7.46163e-05	0.513521	-0.961504
Ambrosic acid	Terpenoids	0.11207	0.192155	2.41463	6.67962e-06	0.000245591	0.583227	-0.777872
1-Benzylpyrrolidine-3-carboxylic acid	Organoheterocyclic compounds	0.0496239	0.0751791	2.39391	1.65174e-06	7.49902e-05	0.660075	-0.599297
Calpain Inhibitor II	Organic acids and derivatives	0.0325868	0.0865987	2.36666	0.000188973	0.00379095	0.376296	-1.41006
Dronedarone	Organic oxygen compounds	0.241363	0.778806	2.31558	2.85676e-05	0.000821429	0.309914	-1.69006
Leukotriene D4 methyl ester	Organic acids and derivatives	0.0303171	0.0904013	2.26043	5.8608e-05	0.0014937	0.335361	-1.57621
Oleana-1,9(11)-dien-28-oic acid, 2-cyano-3,12-dioxo-, methyl ester	Organic oxygen compounds	0.057286	0.197296	2.22473	0.000149765	0.00312167	0.290355	-1.78411
(25S)-7-Dafachronic acid	Lipids and lipid-like molecules	0.000758226	0.00292177	2.16845	0.000252526	0.00468846	0.25951	-1.94614
(2S,4S)-4-Cyclohexylpyrrolidine-2-carboxylic acid	Organic acids and derivatives	0.0233383	0.0293707	2.16284	0.000110599	0.00247557	0.79461	-0.33168
Corypalline	Alkaloids	0.00654309	0.0126536	2.13641	9.03364e-06	0.000316573	0.517092	-0.951507
(9Z,12Z)-15-Hydroxy-16-methoxyoctadeca-9,12-dienoic acid	Lipids and lipid-like molecules	0.058754	0.123614	2.08032	0.000143569	0.00303197	0.475303	-1.07308
1H-Indole-3-carboxylic acid, 1-(cyclohexylmethyl)-	Organoheterocyclic compounds	0.00182338	0.00420346	2.03583	4.11457e-07	2.401e-05	0.433781	-1.20496
M533T287	Others	0.0148328	0.0274231	2.00165	0.000204583	0.00403908	0.540886	-0.886604
Poliothyrsoside	Shikimates and Phenylpropanoids	0.00119123	0.00177129	1.99839	2.35881e-05	0.000705379	0.672521	-0.572349
Bisindolylmaleimide VIII (acetate)	Organoheterocyclic compounds	0.000976932	0.00183174	1.96163	5.27169e-07	2.9583e-05	0.533335	-0.906886
2a-Hydroxy-7-(hydroxymethyl)-2,2,4a,10b-tetramethyl-1a,2a,4,4a,10,10a,10b,11a-octahydro-2H,7H-[1]benzoxireno[3,4-f]pyrano[2,3-b]chromene-9,11(3H,8H)-dione	Organoheterocyclic compounds	0.0032756	0.0166619	1.9521	0.000144469	0.00303954	0.196592	-2.34672
Ceanothic acid	Lipids and lipid-like molecules	0.0188997	0.0411793	1.94294	0.0012466	0.0159765	0.458961	-1.12356
6-Hydroxy-2,6,10,10-tetramethyl-1-oxaspiro[4.5]decan-8-yl 6-O-((2R,3R,4R)-3,4-dihydroxy-4-(hydroxymethyl)tetrahydrofuran-2-yl)-.beta.-D-glucopyranoside	Organic oxygen compounds	0.0169571	0.0614075	1.94157	0.000875106	0.0122668	0.276141	-1.85652
Tris(2-butoxyethyl) phosphate	Organic acids and derivatives	0.00520976	0.00921715	1.92469	0.000597056	0.00926056	0.565224	-0.823105
M473T283	Others	0.0240467	0.0791263	1.92137	8.41014e-05	0.00200662	0.303902	-1.71832
LPC(17:1)	Lipids and lipid-like molecules	0.115427	0.236229	1.90993	0.000272395	0.00498309	0.488621	-1.03321
M614T286	Others	0.042132	0.0583086	1.89965	0.000497034	0.00803133	0.722569	-0.468793
Capsorubin	Lipids and lipid-like molecules	0.101577	0.131875	1.8894	0.000417637	0.0069653	0.770253	-0.376596
Fucoxanthin	Lipids and lipid-like molecules	0.234696	0.575513	1.8786	0.000557403	0.00876291	0.407803	-1.29405
2-Methyl-4-(1,7,7-trimethylbicyclo[2.2.1]hept-2-yl)phenol	Benzenoids	0.037897	0.0450565	1.87766	0.000709939	0.0105727	0.841099	-0.249653
PC(15:0/14:1(9Z))	Lipids and lipid-like molecules	0.0517239	0.0772391	1.85884	0.000631326	0.00972485	0.669661	-0.578498
Nootkatone	Terpenoids	0.0509103	0.0570268	1.8588	0.000506589	0.00816219	0.892743	-0.163683
(8.Xi.,9.Xi.,14.Xi.)-3-((6-Deoxy-.alpha.-L-mannopyranosyl)oxy)-1,5,14-trihydroxycard-20(22)-enolide	Lipids and lipid-like molecules	0.00971587	0.0126003	1.85856	0.000429629	0.00712018	0.771085	-0.375038
3-alpha-androstanediol_glucuronide	Others	0.0335698	0.117864	1.85478	0.000741021	0.010891	0.284818	-1.81189
Isodesmosine	Organic acids and derivatives	0.0328379	0.0425785	1.84406	0.000610827	0.00946107	0.771231	-0.374764
Tetradecenedioylcarnitine	Lipids and lipid-like molecules	0.0158117	0.0224879	1.80405	0.00394534	0.0374941	0.703119	-0.508158
2-Methylpiperidine	Organoheterocyclic compounds	0.130136	0.14475	1.79848	0.000418017	0.0069653	0.89904	-0.153544
1,2-Dipentadecanoyl-sn-glycero-3-phosphocholine	Lipids and lipid-like molecules	0.0119077	0.017775	1.79642	0.00822203	0.0617148	0.669916	-0.577949
2-(Hexopyranosyloxy)-3-hydroxypropyl (7Z,10Z,13Z)-hexadeca-7,10,13-trienoate	Lipids and lipid-like molecules	0.0186098	0.0675411	1.78718	0.0008081	0.0116779	0.275533	-1.8597
Gabapentin	Organic acids and derivatives	0.0594009	0.091122	1.76631	0.0014876	0.0182317	0.651883	-0.617315
1-(2,6,6-Trimethyl-2-cyclohexen-1-yl)-1,6-heptadien-3-one	Lipids and lipid-like molecules	0.0553546	0.106167	1.74443	0.00283299	0.0293886	0.521391	-0.939563
Saquinavir	Organic acids and derivatives	0.00292854	0.00642712	1.73992	0.000922984	0.0127467	0.455654	-1.13399
Glycocholate	Others	0.00492575	0.0182794	1.72531	0.000889364	0.0124356	0.26947	-1.8918
3-Amino-1-(4-fluorophenyl)-1H-benzo[f]chromene-2-carbonitrile	Phenylpropanoids and polyketides	0.0195593	0.0210583	1.7163	0.00132074	0.016604	0.928816	-0.106536
Pivagabine	Organic acids and derivatives	0.012941	0.025919	1.71588	0.000212701	0.00414102	0.499286	-1.00206
Crassostrea_Secocarotenoid	Others	0.114697	0.148068	1.70627	0.000530465	0.00842582	0.774623	-0.368434
(.+/-.)-Norketamine	Benzenoids	0.0238141	0.0350139	1.69651	0.00306149	0.0311539	0.680133	-0.556112
2-Methylpropanamine	Others	2.62827	2.78544	1.69249	0.00198392	0.0227948	0.943575	-0.083791
Tacrolimus	Phenylpropanoids and polyketides	0.00397231	0.00565201	1.68484	0.000925045	0.0127595	0.702814	-0.508785
Arachidonic acid (AA)	Fatty acids	1.49873	2.45884	1.66544	0.000956172	0.0131565	0.609527	-0.714237
5-Phenyl-1H-tetrazole	Organoheterocyclic compounds	0.0687662	0.0714256	1.6395	0.00185787	0.0216347	0.962766	-0.0547426
N-Dodecanoyl-N-methylglycine	Others	0.0137564	0.0156856	1.63525	0.00298917	0.0306684	0.87701	-0.189335
(R)-2-Hydroxysterculic_acid	Others	0.0781876	0.131693	1.62989	0.00147871	0.0181953	0.59371	-0.75217
2-Methylbenzoic acid	Shikimates and Phenylpropanoids	0.0663402	0.0692654	1.61472	0.00160856	0.0192923	0.957768	-0.0622514
Retinamide, N-(4-hydroxyphenyl)-	Lipids and lipid-like molecules	0.00113913	0.00188096	1.60783	0.00096472	0.0132231	0.605608	-0.723543
3-(5,6,6-Trimethylbicyclo[2.2.1]hept-1-yl)cyclohexanol	Lipids and lipid-like molecules	0.0579484	0.0976218	1.59611	0.0494847	0.198083	0.593601	-0.752436
Lauramine oxide	Organic nitrogen compounds	0.287189	0.317505	1.58761	0.00168721	0.020064	0.904519	-0.144777
Makisterone A	Lipids and lipid-like molecules	0.0274567	0.0405733	1.58071	0.000212178	0.00413802	0.676717	-0.563375
3-(.beta.-D-Glucopyranosyloxy)-15-hydroxy-2,15-dimethylhexadecanoic acid	Lipids and lipid-like molecules	0.115441	0.209898	1.57866	0.0239373	0.125202	0.549985	-0.862536
Alprenolol (hydrochloride)	Benzenoids	0.0785154	0.0896611	1.56617	0.00362727	0.0351262	0.875691	-0.191506
Alfacalcidol	Lipids and lipid-like molecules	0.0548942	0.0724649	1.56293	0.00812885	0.0613851	0.757527	-0.40063
Citral_propylene_glycol_acetal	Others	0.174444	0.237302	1.53064	0.0017428	0.0206158	0.735112	-0.443964
beta-Carotenone	Lipids and lipid-like molecules	0.246664	0.321787	1.52861	0.00192496	0.0222083	0.766546	-0.383556
3,5,9-Trioxa-4-phosphatetracosan-1-aminium, 7-(acetyloxy)-24-carboxy-4-hydroxy-N,N,N-trimethyl-, inner salt, 4-oxide, (R)-	Lipids and lipid-like molecules	0.0189061	0.0266798	1.52033	0.000582994	0.00908013	0.708628	-0.4969
N-Desmethyltapentadol	Benzenoids	0.0101046	0.0117589	1.51647	0.00478198	0.0431764	0.859318	-0.218737
Tripropylene glycol	Organic oxygen compounds	0.0840643	0.0906481	1.50175	0.00480729	0.0432656	0.92737	-0.108784
Homoarecoline	Alkaloids and derivatives	0.00916877	0.0117325	1.48967	0.00391014	0.0372227	0.781482	-0.355715
Curvulin	Polyketides	0.0101051	0.0114205	1.48729	0.0135508	0.0867842	0.884825	-0.176537
7-Keto-8-aminopelargonic acid	Lipids and lipid-like molecules	0.0998528	0.124839	1.48537	0.00707537	0.0560542	0.799852	-0.322194
Propentofylline	Others	0.0222441	0.0254031	1.48478	0.00810994	0.0612836	0.875645	-0.191582
2-(Hydroxymethyl)-2-(octylamino)-1,3-propanediol	Organic nitrogen compounds	0.144439	0.264746	1.48148	0.0255106	0.130153	0.545577	-0.874145
AVOCADYNONE_ACETATE	Others	0.210307	0.356672	1.46265	0.00284536	0.0294897	0.589636	-0.762104
Docosapentaenoic acid (DPA)	Fatty acids	0.10206	0.167969	1.45676	0.00235923	0.0258301	0.607614	-0.718772
Iraldeine	Terpenoids	0.176174	0.236502	1.4564	0.00250161	0.0267682	0.744916	-0.424851
9-keto_palmitic_acid	Others	0.0666315	0.0886035	1.45291	0.00242224	0.0262444	0.752018	-0.41116
M483T256	Others	0.0034662	0.0104548	1.43895	0.00895263	0.0650318	0.331542	-1.59273
4-Hydroxycoumarin	Shikimates and Phenylpropanoids	0.0738692	0.0884437	1.40603	0.00526565	0.04606	0.835211	-0.259787
Umbelliferone	Shikimates and Phenylpropanoids	0.0738692	0.0884437	1.40603	0.00526565	0.04606	0.835211	-0.259787
6-Hydroxycoumarin	Shikimates and Phenylpropanoids	0.0738692	0.0884437	1.40603	0.00526565	0.04606	0.835211	-0.259787
Caffeic acid	Shikimates and Phenylpropanoids	0.0738692	0.0884437	1.40603	0.00526565	0.04606	0.835211	-0.259787
Aloesin	Polyketides	0.00288901	0.00381495	1.40558	0.0208356	0.11431	0.757286	-0.40109
5-Hydroxyferulate	Others	0.0911812	0.0960545	1.40472	0.00815208	0.0614531	0.949264	-0.0751182
8,11-Tridecadienoic acid, 13-(3-pentyl-2-oxiranyl)-, (8Z,11Z)-	Lipids and lipid-like molecules	0.0103004	0.0142234	1.38847	0.0377982	0.167402	0.724188	-0.465563
M600T299	Others	0.190872	0.272327	1.38107	0.0050422	0.0447131	0.700893	-0.512734
Idoxanthin	Lipids and lipid-like molecules	0.0774535	0.10356	1.37609	0.00280692	0.0291993	0.747912	-0.41906
N-(2,4-Dibromophenyl)-4-fluorobenzamide	Benzenoids	0.018824	0.020202	1.37249	0.00782757	0.0599989	0.931787	-0.101928
Fipronil sulfone	Alkaloids	0.051188	0.0571149	1.3659	0.00941155	0.0668828	0.896229	-0.15806
Biotin-XX hydrazide	Organoheterocyclic compounds	0.0439615	0.079522	1.36404	0.0178058	0.103458	0.552821	-0.855114
N-Butyl-N'-phenylthiourea	Benzenoids	0.864889	0.890759	1.35641	0.0170766	0.100947	0.970957	-0.0425201
M526T282	Others	0.0116548	0.0217659	1.34641	0.00299964	0.0307196	0.535461	-0.901148
Undecanoic acid methyl ester	Fatty acids	0.0467513	0.0522239	1.33772	0.0142013	0.089619	0.895209	-0.159703
p-(Isoamyloxy)aniline	Benzenoids	0.0522605	0.0964642	1.33589	0.0031107	0.0313982	0.54176	-0.884273
7-Nitro-5-phenyl-2,3-dihydro-1H-1,4-benzodiazepine	Organoheterocyclic compounds	0.469229	0.588314	1.33449	0.00568235	0.0487543	0.797582	-0.326295
trans-2-Ethoxy-5-(1-propenyl)phenol	Others	0.0875935	0.0930991	1.33331	0.00993803	0.0696967	0.940863	-0.0879438
4-Allyl-3-cyclopentyl-1H-1,2,4-triazole-5-thione	Organoheterocyclic compounds	0.00836215	0.0109738	1.31882	0.014971	0.0922948	0.762014	-0.392111
3,3'-Diaminobenzidine	Benzenoids	0.110813	0.117471	1.3162	0.0150385	0.0925077	0.943324	-0.0841746
Tris[2-(dimethylamino)ethyl]amine	Organic nitrogen compounds	0.0418855	0.045468	1.30622	0.013975	0.088741	0.921207	-0.118403
Demethylphylloquinone	Lipids and lipid-like molecules	0.032611	0.0401906	1.2861	0.0285421	0.140567	0.811408	-0.3015
2-methylquinazolin-4-ol	Others	0.0980106	0.111064	1.28538	0.0179675	0.104021	0.882467	-0.180386
.alpha.-Piperidinobutiophenone	Organic oxygen compounds	0.0632658	0.11961	1.28009	0.0038367	0.0367296	0.528935	-0.918837
3'-hydroxy-e,e-caroten-3-one	Others	0.0807309	0.0943585	1.27156	0.0119033	0.079031	0.855576	-0.225031
2-Hydroxybenzothiazole	Others	0.0300939	0.0478383	1.26409	0.0214031	0.116569	0.629076	-0.668693
2-Mercaptomethylbenzimidazole	Organoheterocyclic compounds	0.168962	0.174328	1.2594	0.0160309	0.0970684	0.969223	-0.0450992
2,6-Di-tert-butylphenol	Benzenoids	0.569742	0.587956	1.255	0.015561	0.0948375	0.969021	-0.0454004
Naringin dihydrochalcone	Others	0.0162573	0.0252706	1.25136	0.00805925	0.0611065	0.643329	-0.636371
p-Methoxytodadiol	Shikimates and Phenylpropanoids	0.00948217	0.0105444	1.24479	0.0277922	0.138342	0.899261	-0.153189
Chrysosplenetin B	Others	0.0275891	0.0302547	1.2348	0.0231839	0.122519	0.911894	-0.133061
Chaetoglobosin A	Alkaloids	0.00739062	0.0148389	1.2277	0.00680047	0.0545888	0.498057	-1.00562
3-(2-Oxocyclohexyl)propanoic acid	Lipids and lipid-like molecules	0.151089	0.155201	1.22537	0.0228141	0.121135	0.973501	-0.0387457
2,6-Di-tert-butyl-4-ethylphenol	Benzenoids	0.0592458	0.0761354	1.22205	0.0282551	0.139521	0.778164	-0.361854
Pheophorbide a	Alkaloids	0.131905	0.191846	1.22121	0.0143171	0.0899957	0.68756	-0.540443
a-Santal-10-en-12-oic acid	Lipids and lipid-like molecules	0.162531	0.172578	1.21469	0.0208142	0.114305	0.941783	-0.086533
9-Acridinamine	Organoheterocyclic compounds	0.122559	0.126725	1.21298	0.0244766	0.126664	0.967128	-0.0482208
Amprolium cation	Organoheterocyclic compounds	0.00954236	0.0106391	1.1971	0.0347162	0.15872	0.896914	-0.156958
Cannabidiol dimethyl ether	Lipids and lipid-like molecules	0.0774379	0.0865452	1.19353	0.0367859	0.164546	0.894768	-0.160414
PA(18:4(6Z,9Z,12Z,15Z)/14:1(9Z))	Lipids and lipid-like molecules	0.134753	0.163653	1.18477	0.0439913	0.183458	0.823403	-0.280329
LysoPC(20:4(5Z,8Z,11Z,14Z))	Others	0.0705664	0.105383	1.16823	0.00202665	0.0232203	0.669622	-0.578582
Terephthalic-Acid	Shikimates and Phenylpropanoids	0.322549	0.371391	1.15772	0.0392634	0.171724	0.868491	-0.203417
3-O-p-trans-Coumaroylalphitolic_acid	Others	0.0264581	0.0330429	1.15007	0.0348959	0.159137	0.800718	-0.320634
PA(18:3(9Z,12Z,15Z)/14:1(9Z))	Lipids and lipid-like molecules	0.155958	0.251575	1.14921	0.00584386	0.049835	0.619927	-0.68983
4,5-Epoxy-7Z,10Z,13Z,16Z,19Z-docosapentaenoic acid, methyl ester	Lipids and lipid-like molecules	0.00125244	0.00241973	1.14835	0.000903822	0.012581	0.517595	-0.950103
20-Hydroxyarachidonic acid	Fatty acids	0.0836518	0.111886	1.14221	0.0298522	0.144636	0.747655	-0.419555
1-O-(9Z-Octadecenyl)-sn-glycero-2,3-cyclic-phosphate	Organic acids and derivatives	0.0953957	0.125718	1.13971	0.040479	0.175253	0.75881	-0.39819
3,5-Dihydroxyacetophenone	Organic oxygen compounds	0.0537153	0.0581042	1.13539	0.0457098	0.188165	0.924464	-0.113311
Isovanillin	Shikimates and Phenylpropanoids	0.0537153	0.0581042	1.13539	0.0457098	0.188165	0.924464	-0.113311
Vanillin	Shikimates and Phenylpropanoids	0.0537153	0.0581042	1.13539	0.0457098	0.188165	0.924464	-0.113311
Mandelic acid	Benzenoids	0.0537153	0.0581042	1.13539	0.0457098	0.188165	0.924464	-0.113311
4-Hydroxy-6-tetracosanone	Lipids and lipid-like molecules	0.00960568	0.0119068	1.1332	0.0313114	0.149288	0.806737	-0.30983
5,9:6,9-Diepoxy-4-megastigmene	Others	0.0218186	0.0272635	1.13045	0.0226155	0.120537	0.800284	-0.321416
6-(3-Dimethylaminopropionyl)forskolin	Lipids and lipid-like molecules	0.00276228	0.00321299	1.12185	0.0316221	0.150068	0.859723	-0.218056
Nicotinate	Alkaloids	0.033989	0.0392549	1.11711	0.0274648	0.137156	0.865855	-0.207803
Isonicotinic acid	Alkaloids	0.033989	0.0392549	1.11711	0.0274648	0.137156	0.865855	-0.207803
1H-1,3-Benzodiazol-7-amine	Organoheterocyclic compounds	0.0220073	0.02294	1.10889	0.0366021	0.164248	0.959344	-0.05988
1,2-Dipalmitoyl-sn-glycero-3-phosphoethanolamine	Lipids and lipid-like molecules	0.0468432	0.0628647	1.09872	0.0166163	0.099139	0.745144	-0.424409
Garcinol	Lipids and lipid-like molecules	0.00780662	0.0097851	1.09611	0.0391068	0.17139	0.797807	-0.325888
2-Nitrophenol	Benzenoids	0.0454621	0.0536159	1.08493	0.0419988	0.179146	0.847922	-0.237996
2-Ethylhexyl dihydrogen phosphate	Organic acids and derivatives	0.155302	0.160188	1.08246	0.0459245	0.188506	0.969501	-0.0446851
Panaxydiol	Others	0.0123429	0.0185681	1.0689	0.0153955	0.0941358	0.664737	-0.589144
Strychnine	Alkaloids	0.0481639	0.058207	1.05954	0.0116915	0.0779946	0.827458	-0.273241
Ethanone, 2-(4-methoxyphenyl)-1-(1-pentyl-1H-indol-3-yl)-	Organoheterocyclic compounds	0.0465002	0.050937	1.05569	0.0404923	0.175253	0.912895	-0.131479
3-Methyl-5-pentyl-2-furannonanoic_acid	Others	0.0584217	0.084078	1.02363	0.0172669	0.101857	0.694851	-0.525223
(2-Formyl-4-methoxyphenoxy)acetic acid	Benzenoids	2.6137	2.81398	1.01828	0.039679	0.172867	0.928825	-0.106521
Phthalic acid	Shikimates and Phenylpropanoids	0.0487047	0.0531654	1.00961	0.0301616	0.145601	0.916097	-0.126427
p-Toluquinone	Polyketides	0.463133	0.480822	1.00926	0.0421684	0.17946	0.963211	-0.0540764
Benzoic acid	Shikimates and Phenylpropanoids	0.463133	0.480822	1.00926	0.0421684	0.17946	0.963211	-0.0540764
3-hydroxybenzaldehyde	Shikimates and Phenylpropanoids	0.463133	0.480822	1.00926	0.0421684	0.17946	0.963211	-0.0540764
4-Hydroxybenzaldehyde	Shikimates and Phenylpropanoids	0.463133	0.480822	1.00926	0.0421684	0.17946	0.963211	-0.0540764
Mono(2-ethylhexyl) phthalate	Shikimates and Phenylpropanoids	0.424808	0.593538	1.00296	0.0476912	0.193375	0.715722	-0.482528

## Sheet: Table S6
						Supplementary Table S6 Superclass classification of rhizosphere characteristic metabolites of LAR and HAR
						Super.Class	LAR	HAR
							Relative abundance (%)	Relative abundance (%)
						Alkaloids	0.00129754	0.0155563
						Alkaloids and derivatives	0.000198436	0.000441742
						Benzenoids	0.170354	0.197053
						Carbohydrates	0.00101974	0
						Fatty acids	0.414745	0.105081
						Lignans, neolignans and related compounds	0.000112538	0
						Lipids and lipid-like molecules	0.0381168	0.129128
						Organic acids and derivatives	0.140732	0.0305392
						Organic nitrogen compounds	0.00128427	0.0249588
						Organic oxygen compounds	0.000882856	0.0491674
						Organoheterocyclic compounds	0.00734036	0.0860264
						Phenylpropanoids and polyketides	0.00552851	0.01277
						Polyketides	0.0470638	0.018677
						Shikimates and Phenylpropanoids	0.137202	0.113409
						Terpenoids	0.032008	0.0182865
						Others	0.00211479	0.198905

## Sheet: Table S7
		Supplementary Table S7 Statistical table of metagenomic sequencing data
		Sample	Raw Reads	Raw Bases (bp)	Clean Reads	Clean Bases (bp)	Clean_	Clean_	Effective(%)
							Q20(%)	Q30(%)
		LAR_1	70309782	10546467300	57395700	8456475532	100	99.55	80.18
		LAR_2	71082140	10662321000	57423682	8446886488	100	99.47	79.22
		LAR_3	74515772	11177365800	59839686	8811756738	100	99.52	78.84
		LAR_4	70064614	10509692100	56936644	8387943221	100	99.53	79.81
		LAR_5	78148648	11722297200	62342566	9197609780	100	99.63	78.46
		LAR_6	73773536	11066030400	59151648	8723786038	100	99.57	78.83
		LAR_7	90457382	13568607300	72301182	10677880837	100	99.59	78.7
		LAR_8	70011872	10501780800	56995982	8385134978	100	99.51	79.84
		LAR_9	75415884	11312382600	59570910	8808160499	100	99.66	77.86
		LAR_10	72552306	10882845900	59086838	8706032117	100	99.53	80
		LAR_11	67914876	10187231400	55403548	8155478368	100	99.5	80.06
		LAR_12	83023854	12453578100	66061688	9722215855	100	99.51	78.07
		LAR_13	72685926	10902888900	58714442	8656293325	100	99.56	79.39
		LAR_14	66949844	10042476600	54992088	8102813695	100	99.55	80.69
		LAR_15	68855060	10328259000	55658372	8192414334	100	99.52	79.32
		HAR_1	70288488	10543273200	55818206	8255014882	100	99.66	78.3
		HAR_2	73237020	10985553000	59505386	8756008664	100	99.5	79.7
		HAR_3	71068890	10660333500	57921396	8534787932	100	99.54	80.06
		HAR_4	75483620	11322543000	60938794	8982444842	100	99.56	79.33
		HAR_5	70356024	10553403600	56239176	8293588052	100	99.58	78.59
		HAR_6	70608666	10591299900	57290654	8433427079	100	99.5	79.63
		HAR_7	85839386	12875907900	71270310	10519843777	100	99.6	81.7
		HAR_8	69412496	10411874400	57193478	8431787002	100	99.55	80.98
		HAR_9	70999140	10649871000	57894492	8530276082	100	99.54	80.1
		HAR_10	76034794	11405219100	61060938	8997193893	100	99.58	78.89
		HAR_11	75996078	11399411700	60915228	8959122667	100	99.5	78.59
		HAR_12	67523694	10128554100	52588628	7783829545	100	99.69	76.85

## Sheet: Table S8
			Supplementary Table S8 Statistical table of metagenomic sequencing splicing and assembly
			Sample	Total number	Total len.(bp)	Average len.(bp)	Max len.(bp)	N50 len.(bp)	N90 len.(bp)	GC(%)
			LAR_1	188038	160385554	852.94	15873	810	545	60.66
			LAR_2	182896	147616980	807.11	15533	769	541	61.83
			LAR_3	227900	178731593	784.25	13538	745	536	61.83
			LAR_4	213761	170849270	799.25	22066	761	539	61.87
			LAR_5	257526	208869613	811.06	63328	776	542	63.74
			LAR_6	230448	182621935	792.46	34633	752	538	62.47
			LAR_7	355688	297963570	837.71	67632	806	545	63.5
			LAR_8	184397	150295178	815.06	31270	785	544	63.01
			LAR_9	240502	193534246	804.71	28901	767	540	62.7
			LAR_10	226612	181201764	799.61	41809	766	539	63.36
			LAR_11	211310	169457979	801.94	21163	768	541	63.53
			LAR_12	276482	225826930	816.79	41809	776	540	63.52
			LAR_13	232064	185278120	798.39	41809	757	537	62.19
			LAR_14	192256	154845866	805.41	49805	764	540	61.51
			LAR_15	166262	135094207	812.54	67978	775	542	61.1
			HAR_1	170307	133392346	783.25	29245	742	536	60.75
			HAR_2	213037	172155723	808.1	56860	768	540	62.69
			HAR_3	205197	165052886	804.36	12662	769	540	62.97
			HAR_4	222611	176102575	791.08	21921	749	537	62.54
			HAR_5	155758	123972231	795.93	62590	757	540	61.83
			HAR_6	188801	148083819	784.34	74555	749	538	61.87
			HAR_7	355517	282150939	793.64	16755	759	538	65.52
			HAR_8	249650	193460362	774.93	19118	741	537	65.81
			HAR_9	239687	181506514	757.26	22942	725	535	65.86
			HAR_10	205952	166532914	808.6	77131	761	538	67.21
			HAR_11	185805	138052703	743	10188	708	532	66.22
			HAR_12	162313	117991223	726.94	8727	692	530	65.75

## Sheet: Table S9
Supplementary Table S9 Differential analysis of functional class abundance based on the KEGG level-KO pathway between LAR and HAR samples
Taxon	HAR_average	LAR_average	LAR-HAR	pvalue
K02003	0.00117992	0.00109766	-8.22608e-05	0.000115822
K01990	0.00108764	0.00104333	-4.43054e-05	0.000531326
K02051	0.000665741	0.000759361	9.36205e-05	0.000906449
K01992	0.000693564	0.000666654	-2.69108e-05	0.0247957
K02033	0.000662824	0.000640839	-2.19855e-05	0.0146974
K02034	0.000646626	0.000625955	-2.06713e-05	0.0358888
K00626	0.000637537	0.000609579	-2.79579e-05	0.0046532
K07045	0.000575028	0.000626946	5.19189e-05	0.00399058
K03924	0.000581577	0.000529698	-5.1879e-05	0.000141227
K04771	0.000435573	0.000443617	8.04388e-06	0.0317949
K13993	0.000422544	0.000444478	2.19335e-05	0.00179091
K07090	0.000422553	0.000412733	-9.8199e-06	0.00970589
K02358	0.000432267	0.000403345	-2.89211e-05	0.00841546
K10914	0.000414244	0.000406428	-7.81601e-06	0.028108
K01897	0.000397002	0.000408064	1.10621e-05	0.00151562
K09458	0.00039506	0.000381091	-1.39686e-05	0.00211149
K02012	0.000356763	0.000400808	4.40452e-05	0.0046532
K02031	0.000389296	0.000369999	-1.92968e-05	0.00211149
K00384	0.000346959	0.000341486	-5.47314e-06	0.0168046
K03496	0.00034803	0.000325541	-2.24886e-05	4.15333e-05
K01061	0.000327749	0.000341279	1.35298e-05	0.0317949
K01921	0.000337613	0.000333106	-4.50615e-06	0.021827
K02026	0.000341222	0.000327478	-1.37441e-05	0.00728069
K07315	0.000325933	0.00033823	1.22968e-05	0.0317949
K01647	0.000337998	0.00032362	-1.43781e-05	0.0358888
K01733	0.000319827	0.000309702	-1.01245e-05	0.000115822
K21071	0.000319885	0.000301555	-1.83299e-05	0.00728069
K07484	0.000318971	0.000301114	-1.78562e-05	0.00341479
K00826	0.00031385	0.000304537	-9.31325e-06	0.0046532
K03569	0.000313835	0.000300222	-1.36123e-05	0.00211149
K02025	0.000307703	0.000297173	-1.05305e-05	0.0191725
K01738	0.000305277	0.000293146	-1.21315e-05	0.040424
K00337	0.00029802	0.000292598	-5.42197e-06	0.0146974
K01710	0.00029558	0.000283667	-1.1913e-05	0.00291564
K00333	0.000294095	0.000281256	-1.28396e-05	0.0191725
K01915	0.000291378	0.000278196	-1.31822e-05	0.000208556
K02036	0.000286814	0.000270702	-1.61115e-05	0.000367991
K00948	0.000280155	0.000269541	-1.06144e-05	0.0168046
K00789	0.000278101	0.000266018	-1.20828e-05	0.0111698
K03553	0.000281138	0.000262914	-1.82245e-05	0.00107827
K01845	0.000278032	0.000264043	-1.3989e-05	0.000906449
K02433	0.000273821	0.000265318	-8.50278e-06	0.0128267
K04077	0.000275366	0.000263623	-1.17435e-05	0.0046532
K00648	0.000273531	0.000261378	-1.2153e-05	0.00628518
K06889	0.000261015	0.000268994	7.97863e-06	0.00841546
K00134	0.000272477	0.00025528	-1.71972e-05	0.00107827
K02032	0.000268328	0.00025781	-1.05184e-05	0.0191725
K00340	0.000267929	0.000258026	-9.90296e-06	0.00970589
K07107	0.000264984	0.000259675	-5.30966e-06	0.045436
K03086	0.000255507	0.000248434	-7.07316e-06	0.00211149
K07058	0.00024597	0.000254323	8.35396e-06	0.0358888
K02483	0.000264239	0.000238535	-2.57039e-05	0.00211149
K01703	0.000255227	0.000245277	-9.95034e-06	0.021827
K01689	0.000248932	0.000236193	-1.27394e-05	0.00151562
K20074	0.000254099	0.000230536	-2.35633e-05	0.040424
K03628	0.000248944	0.000234327	-1.46176e-05	0.000115822
K03832	0.000233612	0.000245955	1.23434e-05	0.000531326
K01754	0.0002439	0.000237573	-6.32693e-06	0.0317949
K21395	0.000233835	0.000245171	1.13356e-05	0.00970589
K03320	0.000238507	0.00022757	-1.09374e-05	0.0247957
K03544	0.000235725	0.000226612	-9.11247e-06	0.0191725
K00609	0.000237433	0.000217555	-1.9878e-05	0.00151562
K01953	0.000216931	0.000231112	1.41809e-05	0.000636299
K10112	0.000231496	0.000216818	-1.46787e-05	0.00728069
K04749	0.000216126	0.000229052	1.29253e-05	0.0146974
K00330	0.000218767	0.000226536	7.76983e-06	0.0358888
K00632	0.000230147	0.000215566	-1.45808e-05	0.0146974
K07667	0.000227161	0.000214081	-1.30799e-05	0.00211149
K02040	0.000223648	0.000216847	-6.80098e-06	0.0358888
K03284	0.000222494	0.000213416	-9.0774e-06	0.00399058
K15977	0.000210899	0.000220395	9.49619e-06	0.028108
K07059	0.000210132	0.00022084	1.07077e-05	0.00151562
K01903	0.000224473	0.000209353	-1.51198e-05	0.00107827
K03521	0.000219752	0.000210624	-9.12731e-06	0.00291564
K00240	0.000221478	0.000207934	-1.35442e-05	0.000531326
K01358	0.000215241	0.000210065	-5.176e-06	0.00628518
K02518	0.000215393	0.000208673	-6.71984e-06	0.000760306
K07152	0.000208515	0.000213183	4.66823e-06	0.040424
K01902	0.000216102	0.000206967	-9.13591e-06	0.00399058
K01961	0.000214911	0.000207485	-7.42614e-06	0.00841546
K01251	0.000217738	0.000200928	-1.68104e-05	0.000367991
K10439	0.000212524	0.000203047	-9.47691e-06	0.021827
K01704	0.00020839	0.000204546	-3.84381e-06	0.040424
K00024	0.000211525	0.000197474	-1.40515e-05	0.000531326
K03040	0.000208716	0.000197667	-1.10493e-05	0.00628518
K03307	0.000196664	0.000203206	6.54226e-06	0.028108
K00324	0.000207526	0.000194178	-1.3348e-05	0.0111698
K03522	0.000202993	0.000196581	-6.41192e-06	0.00291564
K02112	0.000205848	0.000194081	-1.1767e-05	0.00541391
K04564	0.000192513	0.000200299	7.78627e-06	0.00151562
K00600	0.000202438	0.000192096	-1.03428e-05	0.00728069
K00611	0.00020263	0.000190635	-1.19951e-05	0.0317949
K03530	0.000187622	0.000201777	1.41555e-05	0.0012798
K01940	0.000202024	0.000190226	-1.17975e-05	0.00628518
K06942	0.00019916	0.000192323	-6.83704e-06	0.0111698
K01649	0.000202824	0.000189305	-1.35197e-05	0.021827
K04750	0.000189089	0.00019703	7.94141e-06	0.0046532
K04034	0.000189058	0.000196745	7.68725e-06	0.0247957
K02874	0.000197025	0.000187888	-9.13692e-06	0.00970589
K02835	0.000199293	0.00018602	-1.32736e-05	0.00399058
K00616	0.000196973	0.000186856	-1.01168e-05	0.00179091
K02836	0.000197761	0.000185799	-1.19619e-05	0.00151562
K00133	0.000195141	0.00018485	-1.0291e-05	0.0046532
K02886	0.000192538	0.000186576	-5.96203e-06	0.00341479
K06147	0.000193671	0.000185657	-8.01389e-06	0.00728069
K03593	0.000194409	0.000184646	-9.76263e-06	0.000760306
K01867	0.00019305	0.00018523	-7.81978e-06	0.0191725
K00334	0.000185116	0.00019034	5.22414e-06	0.0317949
K12340	0.000185009	0.000190346	5.33703e-06	0.00341479
K02283	0.000194222	0.000181177	-1.30453e-05	0.000531326
K10563	0.000192332	0.00018267	-9.66203e-06	0.021827
K00012	0.000190987	0.000183697	-7.28925e-06	0.00399058
K03531	0.000192849	0.000181201	-1.16482e-05	0.00248395
K01000	0.000193776	0.000179143	-1.46333e-05	0.00399058
K03856	0.000192472	0.000179682	-1.27902e-05	0.00179091
K03116	0.000179909	0.000188867	8.95883e-06	0.045436
K00605	0.000189287	0.000180802	-8.48533e-06	0.021827
K09690	0.000177851	0.000188783	1.09319e-05	0.0168046
K01696	0.00019346	0.00017603	-1.74302e-05	0.00211149
K00031	0.000187211	0.000180943	-6.26825e-06	0.00541391
K06941	0.000191364	0.000176094	-1.52703e-05	0.00728069
K02945	0.000187406	0.000178913	-8.49336e-06	0.00248395
K02946	0.000184895	0.00018038	-4.51546e-06	0.0247957
K02115	0.000186468	0.000178653	-7.81427e-06	0.00291564
K02965	0.000184343	0.000179993	-4.35075e-06	0.0317949
K00928	0.000187107	0.000177471	-9.63674e-06	0.0403934
K04488	0.000185848	0.000177285	-8.56322e-06	0.00399058
K02038	0.000185627	0.00017598	-9.64717e-06	0.000252584
K00721	0.000182087	0.000176803	-5.28419e-06	0.00179091
K01895	0.00018234	0.000176378	-5.96236e-06	0.00970589
K02039	0.00018374	0.000174205	-9.53482e-06	0.00728069
K07240	0.000180705	0.000175007	-5.6979e-06	0.0317949
K01265	0.000181957	0.000173378	-8.57854e-06	0.00107827
K03325	0.000181251	0.000173808	-7.44293e-06	0.028108
K03750	0.000181088	0.000173399	-7.68901e-06	0.040424
K01698	0.000184871	0.000170114	-1.47571e-05	4.15333e-05
K03798	0.000178828	0.000174882	-3.94586e-06	0.00399058
K00773	0.000181	0.000171524	-9.47604e-06	0.00179091
K00088	0.000180493	0.000171902	-8.59157e-06	0.00341479
K03551	0.000180557	0.000171785	-8.77234e-06	0.0146974
K00053	0.000181535	0.000170978	-1.05565e-05	0.000531326
K11717	0.000181838	0.000170381	-1.1457e-05	0.000531326
K03644	0.000181744	0.00017021	-1.15341e-05	9.47723e-05
K15553	0.000165827	0.000182909	1.70819e-05	0.000636299
K01889	0.000180626	0.000170762	-9.8641e-06	0.00151562
K01991	0.000170209	0.000178716	8.50753e-06	0.0111698
K01939	0.000184033	0.000167138	-1.68946e-05	4.15333e-05
K02037	0.000177975	0.000171733	-6.24203e-06	0.028108
K01875	0.00017705	0.000172108	-4.94173e-06	0.0191725
K01866	0.000175511	0.000170882	-4.62954e-06	0.0046532
K02111	0.000178982	0.000167494	-1.14878e-05	0.00970589
K00943	0.000170768	0.000173983	3.21561e-06	0.0191725
K01923	0.00017698	0.000168914	-8.06547e-06	0.00291564
K09903	0.000176118	0.000169227	-6.89156e-06	0.0128267
K03076	0.000176073	0.000169097	-6.97507e-06	0.00179091
K02030	0.000177094	0.000168243	-8.85077e-06	0.00728069
K01951	0.000175498	0.000169136	-6.36215e-06	0.0012798
K10440	0.000175096	0.000166833	-8.26338e-06	0.00728069
K00790	0.000177321	0.00016448	-1.28415e-05	0.000906449
K03639	0.000177943	0.000163956	-1.39873e-05	0.000906449
K01956	0.000172112	0.000168051	-4.06133e-06	0.0358888
K00606	0.000176768	0.000164304	-1.24641e-05	0.000531326
K01491	0.000174527	0.000165444	-9.08285e-06	0.00970589
K01495	0.000170174	0.00016717	-3.00473e-06	0.0191725
K00161	0.000174634	0.000161802	-1.28324e-05	0.000442677
K02314	0.000170506	0.000164137	-6.3693e-06	0.0317949
K04043	0.000174304	0.000160014	-1.42898e-05	0.00248395
K15725	0.000162332	0.000169025	6.69331e-06	0.0146974
K02500	0.000170922	0.00015978	-1.11417e-05	0.0191725
K02108	0.000166093	0.000162603	-3.49024e-06	0.0317949
K00639	0.000169026	0.000160028	-8.99793e-06	0.00841546
K01756	0.000169618	0.0001581	-1.15189e-05	0.000171815
K06996	0.000156274	0.000167669	1.13947e-05	0.0247957
K11927	0.000166645	0.000156951	-9.69325e-06	0.00541391
K00208	0.00016661	0.000156976	-9.6339e-06	0.0168046
K03392	0.000155644	0.000165717	1.0073e-05	0.0247957
K01586	0.000164921	0.000157542	-7.37925e-06	0.00179091
K00162	0.000168338	0.000153248	-1.50901e-05	0.00211149
K03306	0.00016569	0.000155306	-1.03847e-05	0.000442677
K01848	0.000162374	0.000157643	-4.73106e-06	0.021827
K03106	0.00016137	0.000155321	-6.04961e-06	0.0012798
K03526	0.000163025	0.000153806	-9.21936e-06	0.00541391
K00764	0.000161225	0.000154511	-6.71439e-06	0.045436
K01803	0.000160589	0.00015499	-5.5988e-06	0.00728069
K02357	0.000159019	0.000153984	-5.03496e-06	0.0146974
K00003	0.000161633	0.000151045	-1.05874e-05	0.00211149
K01736	0.000160609	0.000151165	-9.44404e-06	0.00399058
K01933	0.000158528	0.000152141	-6.38674e-06	0.0046532
K06217	0.000160332	0.000149803	-1.05289e-05	0.0111698
K01356	0.00015541	0.00015338	-2.02964e-06	0.0358888
K07478	0.000158722	0.000149593	-9.12959e-06	0.000367991
K14415	0.000158402	0.00014876	-9.64174e-06	0.0358888
K01924	0.000158842	0.000148144	-1.06977e-05	0.000367991
K02600	0.000155456	0.000150368	-5.0879e-06	0.00248395
K01783	0.000155597	0.000150058	-5.53912e-06	0.028108
K02011	0.000146956	0.00015622	9.26351e-06	0.0111698
K08963	0.000157982	0.000146989	-1.09936e-05	0.028108
K00820	0.000155225	0.000148092	-7.1334e-06	0.00541391
K04655	0.000154918	0.000147882	-7.0359e-06	0.045436
K02890	0.00014867	0.000152685	4.01508e-06	0.00399058
K03527	0.000156463	0.000146284	-1.01786e-05	0.0191725
K06187	0.000153954	0.00014797	-5.98417e-06	0.040424
K03588	0.00015473	0.00014697	-7.76029e-06	0.0317949
K02838	0.000155328	0.000146172	-9.15561e-06	0.0046532
K02970	0.000143481	0.000155016	1.15359e-05	0.0146974
K00873	0.000153741	0.000145642	-8.0985e-06	0.045436
K06969	0.000153165	0.000144694	-8.47087e-06	0.028108
K00104	0.000151609	0.00014553	-6.07939e-06	0.045436
K06173	0.000150263	0.000146538	-3.72531e-06	0.040424
K01755	0.000151997	0.000144864	-7.13213e-06	0.0128267
K03183	0.000151066	0.000145466	-5.5996e-06	0.0111698
K03665	0.000152332	0.000144266	-8.06654e-06	0.00211149
K03979	0.000150956	0.000144476	-6.47964e-06	0.0168046
K03977	0.000152145	0.000143129	-9.01519e-06	0.00107827
K02434	0.000151048	0.000142336	-8.71176e-06	0.000305218
K02477	0.000140669	0.000150582	9.91311e-06	0.0128267
K00261	0.000148788	0.000143646	-5.1426e-06	0.0191725
K03074	0.000148717	0.000142174	-6.54271e-06	0.0358888
K07335	0.000149551	0.000140639	-8.91195e-06	0.028108
K01945	0.000149253	0.000140234	-9.01925e-06	0.000305218
K01885	0.000147352	0.000139985	-7.36643e-06	0.000367991
K03110	0.000145907	0.000139799	-6.1077e-06	0.00211149
K01858	0.00014814	0.000137192	-1.09481e-05	6.30246e-05
K03624	0.000145045	0.000139297	-5.74762e-06	0.000636299
K00858	0.000146413	0.000138086	-8.32665e-06	0.00970589
K02517	0.00013913	0.000141971	2.84132e-06	0.028108
K03640	0.000137341	0.000140559	3.21828e-06	0.040424
K03621	0.000142351	0.000135842	-6.50887e-06	0.00107827
K03568	0.000142714	0.000133971	-8.74273e-06	0.00341479
K03517	0.000141889	0.000134236	-7.65295e-06	0.000442677
K00954	0.000139986	0.000135665	-4.32059e-06	0.00841546
K00766	0.000142639	0.000132434	-1.02042e-05	0.00970589
K00099	0.000139546	0.000134468	-5.07789e-06	0.040424
K02450	0.000130337	0.000141432	1.1095e-05	0.000252584
K04485	0.000139835	0.000132726	-7.10982e-06	0.000252584
K00645	0.000138566	0.000132979	-5.58755e-06	0.00151562
K03892	0.000130984	0.000138268	7.28428e-06	0.0317949
K00989	0.000141714	0.000129618	-1.20953e-05	0.00970589
K07220	0.000138168	0.000130439	-7.72867e-06	0.00291564
K02257	0.000134719	0.000132388	-2.33114e-06	0.021827
K01892	0.000135864	0.000131312	-4.5527e-06	0.045436
K02864	0.00013075	0.000134683	3.93279e-06	0.045436
K04654	0.000137589	0.000129109	-8.48039e-06	0.00107827
K03282	0.000129891	0.000134892	5.0018e-06	0.00728069
K09013	0.000135953	0.000129997	-5.95555e-06	0.000760306
K03637	0.000137186	0.000129003	-8.18261e-06	0.00628518
K07064	0.000127592	0.000136651	9.05894e-06	0.00399058
K13038	0.000136351	0.000128486	-7.86501e-06	0.000531326
K01775	0.000135141	0.000129383	-5.75814e-06	0.028108
K01206	0.000127383	0.000135516	8.13295e-06	0.00970589
K05896	0.000132415	0.0001292	-3.21484e-06	0.040424
K01962	0.000134561	0.000126842	-7.7188e-06	0.00728069
K02897	0.000132514	0.000128388	-4.1261e-06	0.0168046
K07738	0.000131895	0.000128386	-3.50885e-06	0.0168046
K01937	0.000134631	0.00012602	-8.61051e-06	0.00541391
K03525	0.000133563	0.000126637	-6.9254e-06	0.000531326
K00259	0.000134448	0.000125839	-8.60833e-06	0.00291564
K14441	0.000132293	0.000127433	-4.85972e-06	0.021827
K02282	0.000132604	0.000126903	-5.70093e-06	0.0191725
K00760	0.000133777	0.0001255	-8.27778e-06	0.00628518
K01658	0.000135377	0.000123861	-1.15162e-05	0.00179091
K21417	0.000130842	0.000126081	-4.761e-06	0.0317949
K07171	0.000119604	0.000132831	1.32274e-05	0.0247957
K01620	0.000129867	0.000124496	-5.37109e-06	0.028108
K01881	0.000128761	0.000124932	-3.82932e-06	0.00628518
K09014	0.000130269	0.000122493	-7.77578e-06	9.47723e-05
K00796	0.000127504	0.000124552	-2.95173e-06	0.00628518
K00763	0.000129088	0.000123258	-5.82982e-06	0.000252584
K06153	0.00012738	0.000123377	-4.00308e-06	0.0168046
K00602	0.000130119	0.000120866	-9.25387e-06	0.00179091
K01693	0.000130543	0.00011946	-1.10823e-05	0.0146974
K03500	0.000128739	0.000119899	-8.84064e-06	0.0128267
K04767	0.000121106	0.000125365	4.25856e-06	0.0128267
K00575	0.00012957	0.000118302	-1.12673e-05	0.0247957
K00942	0.000125981	0.00012083	-5.15059e-06	0.0046532
K04042	0.000126654	0.000119296	-7.35803e-06	0.00841546
K00020	0.000124727	0.000119585	-5.14273e-06	0.040424
K03667	0.000125	0.000119003	-5.99707e-06	0.00728069
K06978	0.000116454	0.000124933	8.47916e-06	0.00151562
K07098	0.000119061	0.000122665	3.60398e-06	0.0128267
K01749	0.000125408	0.000117009	-8.39889e-06	0.00399058
K01419	0.000123099	0.000118803	-4.29611e-06	0.0317949
K11753	0.000121704	0.000119908	-1.79643e-06	0.040424
K03406	0.000140169	0.000105053	-3.51166e-05	0.021827
K13015	0.000122392	0.00011808	-4.31149e-06	0.00399058
K01008	0.000122905	0.00011759	-5.31522e-06	0.00151562
K02916	0.000117842	0.000121227	3.38552e-06	0.021827
K03687	0.00011767	0.000121127	3.45651e-06	0.028108
K03271	0.000121804	0.000117769	-4.03545e-06	0.0046532
K03412	0.000127147	0.000113392	-1.3755e-05	0.021827
K02902	0.00011603	0.00012208	6.05017e-06	0.0146974
K00772	0.000122025	0.000117258	-4.76712e-06	0.0046532
K01129	0.000123651	0.000115443	-8.20781e-06	0.00248395
K11754	0.00012239	0.000116286	-6.10413e-06	0.000636299
K00325	0.000125194	0.000113509	-1.16846e-05	0.00211149
K00831	0.000123233	0.000115	-8.23304e-06	0.00628518
K01679	0.00012377	0.00011407	-9.69983e-06	0.000442677
K02919	0.00012113	0.000115529	-5.60159e-06	0.00841546
K03499	0.00012139	0.000115163	-6.22754e-06	0.00841546
K03149	0.000123741	0.000113259	-1.04824e-05	0.00248395
K06287	0.000119674	0.000116042	-3.63221e-06	0.0191725
K02488	0.000124774	0.000111632	-1.31424e-05	0.0168046
K02342	0.000119216	0.000115543	-3.67234e-06	0.045436
K00688	0.000114175	0.000117896	3.72088e-06	0.0128267
K00830	0.000118143	0.000112933	-5.21074e-06	0.0358888
K01929	0.000118841	0.000112276	-6.56581e-06	0.00107827
K25706	0.000120798	0.000110642	-1.01551e-05	0.000171815
K03177	0.000117518	0.000113088	-4.42988e-06	0.00541391
K09117	0.000116631	0.000113739	-2.89251e-06	0.0317949
K01255	0.000118254	0.000112257	-5.99638e-06	0.00628518
K00759	0.000117524	0.000112629	-4.89481e-06	0.000760306
K03929	0.000110397	0.000118282	7.88503e-06	0.0146974
K01657	0.00011791	0.000112088	-5.82155e-06	0.00211149
K01695	0.00011687	0.000112635	-4.23509e-06	0.0146974
K03601	0.00011719	0.000111523	-5.66685e-06	0.00291564
K01918	0.000117658	0.000109705	-7.95324e-06	0.000760306
K03925	0.000110863	0.000114715	3.85151e-06	0.0128267
K03408	0.000123063	0.000104153	-1.89095e-05	0.028108
K00135	0.000117628	0.000108221	-9.40655e-06	0.0168046
K00864	0.000116657	0.000108239	-8.41783e-06	0.00628518
K01515	0.000110606	0.000112941	2.3355e-06	0.0358888
K00793	0.000114988	0.00010899	-5.99811e-06	0.00728069
K00252	0.000115051	0.000108886	-6.1648e-06	0.0191725
K00286	0.000114611	0.000108885	-5.7257e-06	0.021827
K15727	0.000108533	0.000113047	4.51429e-06	0.0128267
K03820	0.000108569	0.000112773	4.20467e-06	0.00399058
K02636	0.000106536	0.000113968	7.43197e-06	0.000442677
K00784	0.000108089	0.000112059	3.96939e-06	0.021827
K02029	0.000114801	0.000105919	-8.88173e-06	0.00179091
K02055	0.000112285	0.000107908	-4.37743e-06	0.0247957
K01609	0.000112103	0.00010791	-4.19252e-06	0.00728069
K03474	0.000112439	0.000106014	-6.42495e-06	0.0168046
K03179	0.000111612	0.000106133	-5.47836e-06	0.0111698
K21498	0.000102837	0.000113034	1.01976e-05	0.000208556
K21147	0.000110394	0.000106719	-3.6757e-06	0.00970589
K00027	0.00011084	0.000106155	-4.68498e-06	0.00151562
K01966	0.000111301	0.000105516	-5.78569e-06	0.0012798
K00241	0.000108602	0.000105657	-2.94536e-06	0.0317949
K09165	0.000102943	0.000109198	6.2551e-06	0.0358888
K08591	0.000108794	0.000104148	-4.64612e-06	0.0146974
K09812	0.000109993	0.000102651	-7.34191e-06	0.0247957
K05520	0.000107244	0.000104449	-2.79506e-06	0.0247957
K02052	0.00010846	0.000102879	-5.58078e-06	0.0111698
K01619	0.000110156	0.000101214	-8.94241e-06	0.000305218
K02907	0.000102609	0.000107179	4.57024e-06	0.0358888
K07657	0.000111346	9.94135e-05	-1.19325e-05	7.73728e-05
K01878	0.000108273	0.00010125	-7.02269e-06	0.00970589
K00798	0.000107193	0.000101973	-5.22069e-06	0.0191725
K08307	0.000100623	0.000106979	6.35616e-06	0.00341479
K01928	0.000105101	0.000101257	-3.84384e-06	0.00151562
K00767	0.000105221	9.85813e-05	-6.63963e-06	0.0012798
K00425	0.000104734	9.89213e-05	-5.81227e-06	0.000252584
K02291	0.000103012	9.99367e-05	-3.07559e-06	0.00728069
K02053	0.000104384	9.79942e-05	-6.39013e-06	0.0358888
K10441	0.000103308	9.83847e-05	-4.92358e-06	0.0317949
K00658	0.000102792	9.87506e-05	-4.04148e-06	0.00841546
K07323	9.80303e-05	0.000102352	4.32203e-06	0.00841546
K03596	0.000101927	9.88273e-05	-3.09997e-06	0.0247957
K23535	0.000101966	9.66227e-05	-5.34299e-06	0.045436
K01468	0.000100887	9.71498e-05	-3.73711e-06	0.00399058
K04065	9.37541e-05	0.000101808	8.05427e-06	0.00341479
K15836	9.4319e-05	0.00010035	6.03059e-06	0.00151562
K00754	9.4836e-05	9.95336e-05	4.69767e-06	0.0317949
K01739	0.000102062	9.36668e-05	-8.39509e-06	0.00541391
K02968	9.47816e-05	9.92286e-05	4.44702e-06	0.0317949
K06442	0.000101175	9.37435e-05	-7.43166e-06	0.00107827
K00147	0.000103305	9.14157e-05	-1.18895e-05	0.0128267
K01464	9.86053e-05	9.42852e-05	-4.32014e-06	0.00970589
K00941	9.77141e-05	9.44261e-05	-3.28798e-06	0.0317949
K06872	9.34543e-05	9.72461e-05	3.79181e-06	0.00970589
K01745	9.80457e-05	9.29799e-05	-5.06571e-06	0.000141227
K09791	9.69354e-05	9.29958e-05	-3.93952e-06	0.0046532
K11645	9.68266e-05	9.25717e-05	-4.25491e-06	0.021827
K07071	9.14195e-05	9.66149e-05	5.1954e-06	9.47723e-05
K07091	9.27954e-05	9.53179e-05	2.52251e-06	0.021827
K01810	9.72698e-05	9.1668e-05	-5.60178e-06	0.00211149
K00957	9.75669e-05	9.11974e-05	-6.36947e-06	0.028108
K06013	9.6198e-05	9.22781e-05	-3.91995e-06	0.00970589
K00457	9.66477e-05	9.17816e-05	-4.86613e-06	0.0128267
K05807	9.19145e-05	9.52353e-05	3.32082e-06	0.00728069
K02484	9.75073e-05	9.06322e-05	-6.87507e-06	0.00211149
K01834	9.51907e-05	9.18727e-05	-3.31801e-06	0.0168046
K02279	9.07981e-05	9.50768e-05	4.27874e-06	0.0358888
K01874	9.50401e-05	9.14711e-05	-3.56901e-06	0.000906449
K07133	8.86544e-05	9.57795e-05	7.12506e-06	0.0128267
K03321	9.43409e-05	9.04212e-05	-3.91964e-06	0.028108
K01512	8.94607e-05	9.31298e-05	3.6691e-06	0.0146974
K03217	8.96101e-05	9.27894e-05	3.17929e-06	0.0247957
K01676	9.38766e-05	8.91343e-05	-4.74234e-06	0.00970589
K02843	8.92504e-05	9.28118e-05	3.56145e-06	0.021827
K01868	9.21109e-05	8.97715e-05	-2.33934e-06	0.0317949
K02018	9.44683e-05	8.78533e-05	-6.61494e-06	0.00970589
K07814	9.46636e-05	8.7583e-05	-7.08058e-06	0.040424
K00097	9.46638e-05	8.68891e-05	-7.77475e-06	0.00970589
K23163	9.35502e-05	8.69591e-05	-6.59104e-06	0.0146974
K04102	8.3795e-05	9.42104e-05	1.04154e-05	0.00291564
K17218	9.31448e-05	8.65919e-05	-6.55282e-06	0.000636299
K09748	8.70951e-05	9.09501e-05	3.855e-06	0.0128267
K01039	9.10718e-05	8.77069e-05	-3.36498e-06	0.00970589
K06142	8.42838e-05	9.27137e-05	8.42993e-06	0.000636299
K00111	9.258e-05	8.56284e-05	-6.95167e-06	0.0046532
K02194	9.04035e-05	8.70759e-05	-3.32767e-06	0.0247957
K21310	8.61296e-05	9.00162e-05	3.88661e-06	0.00291564
K05516	8.58035e-05	9.02388e-05	4.43531e-06	0.0358888
K03273	8.97348e-05	8.69693e-05	-2.76555e-06	0.0128267
K07076	8.31346e-05	9.22025e-05	9.06796e-06	0.0111698
K23424	8.57139e-05	8.97285e-05	4.01462e-06	0.0168046
K02237	8.44843e-05	9.06145e-05	6.13016e-06	0.00107827
K07447	9.0019e-05	8.59578e-05	-4.06126e-06	0.00291564
K02379	8.93873e-05	8.59598e-05	-3.42748e-06	0.040424
K02280	8.42531e-05	8.9201e-05	4.94784e-06	0.040424
K01843	9.30073e-05	8.20416e-05	-1.09657e-05	0.000141227
K00336	8.52871e-05	8.79024e-05	2.61528e-06	0.0146974
K02860	8.51918e-05	8.75879e-05	2.3961e-06	0.0168046
K07277	8.35245e-05	8.87448e-05	5.22035e-06	7.73728e-05
K00903	8.43538e-05	8.73073e-05	2.95356e-06	0.040424
K07040	8.37511e-05	8.65241e-05	2.77304e-06	0.0146974
K09015	8.79641e-05	8.25361e-05	-5.42796e-06	0.000760306
K00674	8.96658e-05	8.10132e-05	-8.65267e-06	0.00841546
K00931	8.93054e-05	8.11747e-05	-8.13071e-06	0.0247957
K03786	8.73387e-05	8.18614e-05	-5.4773e-06	0.00970589
K05350	8.83306e-05	8.0981e-05	-7.34953e-06	0.00248395
K00231	8.19766e-05	8.58646e-05	3.88804e-06	0.0012798
K01805	8.6987e-05	8.16636e-05	-5.32341e-06	0.0111698
K00320	8.2659e-05	8.50192e-05	2.36019e-06	0.045436
K00140	8.61626e-05	8.21441e-05	-4.01852e-06	0.00970589
K16264	8.66673e-05	8.16843e-05	-4.98299e-06	0.00728069
K00451	8.6731e-05	8.09949e-05	-5.73606e-06	0.0012798
K02238	8.16492e-05	8.49814e-05	3.33221e-06	0.0191725
K01776	8.70341e-05	8.0306e-05	-6.72805e-06	0.00151562
K08481	7.93206e-05	8.58962e-05	6.57564e-06	0.028108
K02495	8.44398e-05	8.15166e-05	-2.92318e-06	0.040424
K09769	8.34338e-05	8.16438e-05	-1.79004e-06	0.045436
K00652	8.575e-05	7.9211e-05	-6.53899e-06	0.0012798
K07095	7.99427e-05	8.3515e-05	3.57234e-06	0.040424
K03060	8.43594e-05	7.9795e-05	-4.56442e-06	0.00291564
K01473	7.86388e-05	8.37003e-05	5.0615e-06	0.021827
K09131	8.28663e-05	7.93551e-05	-3.51123e-06	0.0191725
K00170	8.33431e-05	7.86527e-05	-4.69037e-06	0.00628518
K02664	7.78412e-05	8.30358e-05	5.19457e-06	0.00151562
K09803	7.4326e-05	8.53374e-05	1.10115e-05	0.00970589
K02054	8.36669e-05	7.75754e-05	-6.09148e-06	0.00341479
K21001	7.73728e-05	8.22159e-05	4.84308e-06	0.00211149
K05366	7.80615e-05	8.1278e-05	3.21647e-06	0.0247957
K01697	8.09672e-05	7.89332e-05	-2.03401e-06	0.028108
K01297	7.73866e-05	8.15047e-05	4.11811e-06	0.0128267
K23537	8.30188e-05	7.66835e-05	-6.33526e-06	0.00291564
K03147	8.25358e-05	7.65644e-05	-5.97135e-06	0.0247957
K00958	8.23839e-05	7.66387e-05	-5.74515e-06	0.00728069
K08191	7.62586e-05	8.04023e-05	4.14373e-06	0.00248395
K10778	7.65676e-05	7.95617e-05	2.99409e-06	0.00970589
K05349	7.41544e-05	7.95666e-05	5.41223e-06	0.00841546
K11072	7.89685e-05	7.4306e-05	-4.66245e-06	0.00399058
K19710	7.47865e-05	7.75745e-05	2.78805e-06	0.0046532
K02047	8.07227e-05	7.17261e-05	-8.99652e-06	0.021827
K03089	8.10412e-05	7.14559e-05	-9.58532e-06	0.00728069
K02199	7.85734e-05	7.29665e-05	-5.60694e-06	0.0046532
K01488	8.3125e-05	6.92373e-05	-1.38877e-05	0.000367991
K25156	8.05326e-05	7.12585e-05	-9.27403e-06	0.0247957
K01712	7.79405e-05	7.32488e-05	-4.69171e-06	0.00151562
K04085	7.89561e-05	7.20535e-05	-6.90263e-06	0.0191725
K00282	7.7552e-05	7.29078e-05	-4.64419e-06	0.00841546
K02277	7.19536e-05	7.67544e-05	4.80074e-06	0.00728069
K07164	7.21127e-05	7.61841e-05	4.07136e-06	0.000442677
K01972	7.5581e-05	7.32631e-05	-2.31794e-06	0.021827
K03446	7.60978e-05	7.24835e-05	-3.61432e-06	0.0247957
K15034	7.59468e-05	7.24133e-05	-3.53352e-06	0.000760306
K01969	7.61124e-05	7.19139e-05	-4.19855e-06	0.00541391
K06215	7.76923e-05	7.01719e-05	-7.52038e-06	0.0012798
K00278	7.59181e-05	7.1066e-05	-4.85209e-06	0.028108
K00857	7.40391e-05	7.18164e-05	-2.22266e-06	0.028108
K07259	7.11151e-05	7.36713e-05	2.55621e-06	0.0317949
K21572	6.37248e-05	7.91466e-05	1.54218e-05	0.000305218
K00612	7.0719e-05	7.34446e-05	2.72565e-06	0.0111698
K07065	6.85711e-05	7.46895e-05	6.11833e-06	0.00728069
K01668	7.29397e-05	7.10602e-05	-1.87951e-06	0.0191725
K03684	7.42472e-05	6.99057e-05	-4.34151e-06	0.00541391
K02670	7.5221e-05	6.79752e-05	-7.24581e-06	0.0247957
K00412	7.25917e-05	7.00302e-05	-2.56146e-06	0.040424
K00283	7.36646e-05	6.8971e-05	-4.69365e-06	0.00341479
K00761	7.35192e-05	6.9053e-05	-4.46623e-06	0.0168046
K02841	6.93161e-05	7.15741e-05	2.25799e-06	0.0191725
K09164	6.71055e-05	7.18566e-05	4.75108e-06	0.0128267
K00684	7.08328e-05	6.85976e-05	-2.23521e-06	0.0317949
K00371	7.10134e-05	6.81256e-05	-2.88781e-06	0.00291564
K03453	6.56009e-05	7.23952e-05	6.79435e-06	0.0111698
K07334	6.5586e-05	7.15952e-05	6.00926e-06	0.00179091
K00294	6.96259e-05	6.73921e-05	-2.23374e-06	0.0191725
K03770	6.70082e-05	6.93732e-05	2.36498e-06	0.0168046
K05595	6.88849e-05	6.56057e-05	-3.27927e-06	0.0247957
K00019	7.17128e-05	6.33002e-05	-8.41259e-06	0.0012798
K03634	6.50196e-05	6.71979e-05	2.17837e-06	0.040424
K09927	7.07094e-05	6.24335e-05	-8.27585e-06	7.73728e-05
K00060	6.8914e-05	6.33483e-05	-5.56566e-06	0.00841546
K01637	6.79218e-05	6.29228e-05	-4.99901e-06	0.00211149
K04752	6.82781e-05	6.25685e-05	-5.70961e-06	0.00399058
K07221	6.25153e-05	6.66986e-05	4.18328e-06	0.00107827
K25034	6.27329e-05	6.51288e-05	2.39593e-06	0.00970589
K24012	6.22643e-05	6.52951e-05	3.03089e-06	0.045436
K05773	6.63936e-05	6.16351e-05	-4.7585e-06	0.00291564
K07130	6.26156e-05	6.45527e-05	1.93713e-06	0.021827
K04755	6.83389e-05	5.98798e-05	-8.45913e-06	0.0111698
K15724	6.19821e-05	6.48843e-05	2.90224e-06	0.0317949
K01556	6.46531e-05	6.25246e-05	-2.12851e-06	0.0317949
K06195	6.33883e-05	6.0454e-05	-2.93431e-06	0.040424
K00253	6.51621e-05	5.88558e-05	-6.30633e-06	0.00291564
K01816	5.99171e-05	6.23997e-05	2.48256e-06	0.0168046
K18828	5.83457e-05	6.34435e-05	5.09779e-06	0.000171815
K02564	5.95809e-05	6.19879e-05	2.40695e-06	0.045436
K03547	6.20877e-05	5.99631e-05	-2.12456e-06	0.00841546
K03098	5.81747e-05	6.30235e-05	4.84879e-06	0.00291564
K01625	5.92016e-05	6.17951e-05	2.59354e-06	0.0191725
K01662	6.27372e-05	5.86702e-05	-4.06699e-06	0.021827
K01236	5.88897e-05	6.12747e-05	2.38493e-06	0.0317949
K03654	6.29345e-05	5.80147e-05	-4.91982e-06	0.00628518
K00404	6.34853e-05	5.74105e-05	-6.07475e-06	0.00399058
K01838	5.78458e-05	6.14187e-05	3.57288e-06	0.00399058
K04087	6.23349e-05	5.73226e-05	-5.01226e-06	0.0191725
K06888	5.77959e-05	6.07528e-05	2.95685e-06	0.0247957
K19333	5.71106e-05	6.08789e-05	3.7682e-06	0.0146974
K01799	5.56106e-05	6.10344e-05	5.42389e-06	0.00341479
K25144	6.05547e-05	5.68577e-05	-3.69701e-06	0.0146974
K02557	6.29214e-05	5.47566e-05	-8.16472e-06	0.045436
K01623	5.9781e-05	5.71337e-05	-2.64733e-06	0.0317949
K03495	5.62349e-05	5.98172e-05	3.58234e-06	0.00151562
K11071	6.11953e-05	5.58365e-05	-5.3588e-06	0.00291564
K01638	5.99997e-05	5.66208e-05	-3.37889e-06	0.0111698
K02028	6.21499e-05	5.48696e-05	-7.28036e-06	3.36015e-05
K25590	5.57842e-05	5.99131e-05	4.12893e-06	0.00107827
K16291	5.41374e-05	6.08905e-05	6.75303e-06	0.00841546
K04088	6.00681e-05	5.56985e-05	-4.3696e-06	0.0111698
K15372	5.93095e-05	5.57224e-05	-3.58716e-06	0.00728069
K07075	5.40566e-05	5.98622e-05	5.80555e-06	0.0111698
K23107	5.9781e-05	5.50893e-05	-4.69179e-06	0.00728069
K16092	5.54752e-05	5.84114e-05	2.93614e-06	0.00541391
K03701	5.53683e-05	5.76339e-05	2.26557e-06	0.045436
K06915	5.83267e-05	5.4828e-05	-3.49866e-06	0.0046532
K15583	5.80592e-05	5.4471e-05	-3.58815e-06	0.0146974
K11070	5.9783e-05	5.28098e-05	-6.97321e-06	0.00841546
K01537	5.44868e-05	5.63941e-05	1.90727e-06	0.0191725
K01919	5.83225e-05	5.27779e-05	-5.54457e-06	0.00841546
K06897	5.22485e-05	5.6563e-05	4.31442e-06	0.00211149
K11206	5.82569e-05	5.14192e-05	-6.83762e-06	0.00291564
K09017	5.32897e-05	5.51464e-05	1.85662e-06	0.021827
K04754	5.17386e-05	5.59775e-05	4.23887e-06	6.30246e-05
K01198	5.17642e-05	5.5731e-05	3.9668e-06	0.0168046
K00833	5.73596e-05	5.0386e-05	-6.97358e-06	0.000531326
K11068	5.58143e-05	5.15937e-05	-4.22055e-06	0.00248395
K00023	5.5318e-05	5.12782e-05	-4.03983e-06	0.00841546
K03969	5.57224e-05	5.0775e-05	-4.94738e-06	0.000636299
K07032	5.38865e-05	5.12007e-05	-2.68578e-06	0.00399058
K01633	5.33764e-05	5.06147e-05	-2.76163e-06	0.045436
K06218	4.69801e-05	5.55599e-05	8.57974e-06	0.00970589
K07726	4.783e-05	5.41984e-05	6.36845e-06	0.00211149
K09694	5.36022e-05	4.82662e-05	-5.3359e-06	0.00341479
K11782	4.97112e-05	5.12002e-05	1.489e-06	0.0358888
K01322	4.90321e-05	5.13312e-05	2.29911e-06	0.0128267
K07665	4.90497e-05	5.10946e-05	2.04485e-06	0.00728069
K18890	4.89266e-05	5.10009e-05	2.07429e-06	0.0146974
K04760	5.26332e-05	4.75892e-05	-5.04391e-06	0.0012798
K02609	5.03437e-05	4.87961e-05	-1.54761e-06	0.0358888
K07689	5.20022e-05	4.73862e-05	-4.61598e-06	0.0046532
K07003	4.75956e-05	5.02852e-05	2.68962e-06	0.0046532
K04066	4.99218e-05	4.79872e-05	-1.93458e-06	0.0358888
K04562	5.24273e-05	4.56752e-05	-6.75212e-06	0.0247957
K01596	5.05542e-05	4.68539e-05	-3.70033e-06	0.00970589
K01029	5.10954e-05	4.63099e-05	-4.78548e-06	0.00211149
K03676	5.01346e-05	4.65378e-05	-3.59682e-06	0.00970589
K21703	4.97498e-05	4.51879e-05	-4.56184e-06	0.028108
K07552	4.87255e-05	4.59917e-05	-2.73378e-06	0.0317949
K02278	4.53654e-05	4.83372e-05	2.97177e-06	0.045436
K03696	4.61006e-05	4.76951e-05	1.59452e-06	0.040424
K14267	4.92931e-05	4.49884e-05	-4.30467e-06	0.0128267
K00228	4.83076e-05	4.55152e-05	-2.79242e-06	0.045436
K00588	4.48475e-05	4.79179e-05	3.0704e-06	0.0247957
K18013	4.79205e-05	4.52491e-05	-2.67145e-06	0.0191725
K00529	4.91098e-05	4.42628e-05	-4.84703e-06	0.000531326
K00113	4.77398e-05	4.52653e-05	-2.47445e-06	0.0358888
K12573	4.54563e-05	4.69336e-05	1.47728e-06	0.021827
K19745	4.84225e-05	4.45122e-05	-3.91031e-06	0.0168046
K14126	4.90024e-05	4.3391e-05	-5.61141e-06	0.0191725
K07050	4.72073e-05	4.44295e-05	-2.77782e-06	0.0128267
K02042	4.72564e-05	4.37618e-05	-3.4946e-06	0.0168046
K09695	4.74632e-05	4.3512e-05	-3.95121e-06	0.0111698
K12941	4.25537e-05	4.71979e-05	4.64421e-06	0.0128267
K19092	4.25577e-05	4.67875e-05	4.22979e-06	0.000906449
K03722	4.62251e-05	4.38133e-05	-2.41184e-06	0.0358888
K00568	4.5471e-05	4.2943e-05	-2.52801e-06	0.00970589
K01028	4.59498e-05	4.25181e-05	-3.43171e-06	0.00211149
K07322	4.16833e-05	4.55303e-05	3.84698e-06	0.021827
K00167	4.60806e-05	4.16034e-05	-4.47721e-06	0.000906449
K13775	4.51725e-05	4.07852e-05	-4.38733e-06	0.0191725
K13282	4.39691e-05	4.16382e-05	-2.33086e-06	0.00291564
K03743	4.45374e-05	4.08695e-05	-3.66794e-06	0.00399058
K01433	4.66255e-05	3.91654e-05	-7.46007e-06	0.00248395
K07234	4.43352e-05	4.09223e-05	-3.41291e-06	0.00628518
K05979	4.09695e-05	4.34163e-05	2.44684e-06	0.0046532
K11381	4.05462e-05	4.36157e-05	3.06948e-06	0.000442677
K15582	4.38033e-05	4.09367e-05	-2.86661e-06	0.00541391
K00260	4.28374e-05	4.16794e-05	-1.15803e-06	0.040424
K02124	4.08888e-05	4.3075e-05	2.18617e-06	0.00728069
K07659	4.51229e-05	3.95972e-05	-5.52568e-06	0.0111698
K03465	4.34221e-05	4.08888e-05	-2.53331e-06	0.0247957
K09955	4.07944e-05	4.24554e-05	1.66103e-06	0.045436
K03808	4.04592e-05	4.24736e-05	2.01437e-06	0.040424
K03337	4.04634e-05	4.22914e-05	1.82801e-06	0.00728069
K00101	4.34665e-05	3.94089e-05	-4.05759e-06	0.00211149
K06179	4.33678e-05	3.91476e-05	-4.22024e-06	0.0317949
K08681	4.26873e-05	3.95179e-05	-3.16941e-06	0.000442677
K03192	3.92611e-05	4.20722e-05	2.81116e-06	0.0111698
K03616	4.39909e-05	3.79449e-05	-6.04604e-06	0.0191725
K03932	4.41771e-05	3.77624e-05	-6.41468e-06	0.0046532
K06189	4.30458e-05	3.85669e-05	-4.47887e-06	0.0191725
K02041	4.22463e-05	3.91519e-05	-3.09433e-06	0.00970589
K01087	4.25927e-05	3.87257e-05	-3.86701e-06	0.0012798
K14731	3.84002e-05	4.18038e-05	3.40365e-06	0.00341479
K15581	4.20062e-05	3.87308e-05	-3.27538e-06	0.00341479
K04744	3.91715e-05	4.09736e-05	1.80214e-06	0.021827
K17762	4.31406e-05	3.71987e-05	-5.94192e-06	0.045436
K19244	3.65293e-05	4.23967e-05	5.86739e-06	0.00291564
K04083	4.15535e-05	3.83606e-05	-3.19287e-06	0.0168046
K09919	4.07514e-05	3.88851e-05	-1.86635e-06	0.045436
K01278	3.75929e-05	4.09289e-05	3.33601e-06	0.0191725
K00368	4.16117e-05	3.75339e-05	-4.07783e-06	5.12208e-05
K00016	4.04054e-05	3.84665e-05	-1.93888e-06	0.0358888
K00166	4.09063e-05	3.79012e-05	-3.00515e-06	0.028108
K00285	4.07227e-05	3.77787e-05	-2.94391e-06	0.028108
K00523	4.10243e-05	3.74935e-05	-3.53082e-06	0.0358888
K01533	3.98248e-05	3.83521e-05	-1.4727e-06	0.0191725
K17226	4.04982e-05	3.77579e-05	-2.74028e-06	0.040424
K07216	4.64825e-05	3.2969e-05	-1.35134e-05	0.0358888
K01006	3.83608e-05	3.94131e-05	1.05231e-06	0.040424
K00242	4.13775e-05	3.66728e-05	-4.70468e-06	0.00341479
K09969	3.92988e-05	3.80847e-05	-1.21402e-06	0.0191725
K02837	4.13779e-05	3.63698e-05	-5.0081e-06	0.0146974
K06923	4.10173e-05	3.65906e-05	-4.42671e-06	0.0111698
K02120	3.74901e-05	3.93229e-05	1.8328e-06	0.00841546
K01581	4.08031e-05	3.66131e-05	-4.19002e-06	0.000127627
K02406	4.28923e-05	3.47445e-05	-8.14777e-06	0.0317949
K00729	3.67179e-05	3.9448e-05	2.73009e-06	0.0168046
K05873	3.6367e-05	3.96682e-05	3.30116e-06	0.021827
K01299	3.99915e-05	3.64513e-05	-3.54022e-06	0.000305218
K25232	4.03419e-05	3.61316e-05	-4.21024e-06	0.0111698
K04758	3.6151e-05	3.94637e-05	3.31271e-06	0.0317949
K07577	3.96e-05	3.6641e-05	-2.95903e-06	0.0012798
K07182	4.12034e-05	3.52839e-05	-5.91954e-06	0.0111698
K02658	4.05243e-05	3.57131e-05	-4.81127e-06	0.00728069
K00598	3.92227e-05	3.66845e-05	-2.53828e-06	0.0128267
K00901	4.03547e-05	3.57252e-05	-4.62954e-06	0.0247957
K05838	3.87896e-05	3.67335e-05	-2.0561e-06	0.0128267
K09857	3.58488e-05	3.90843e-05	3.23548e-06	0.00291564
K15060	3.53712e-05	3.90358e-05	3.66458e-06	0.028108
K07537	3.66883e-05	3.79545e-05	1.26616e-06	0.045436
K09825	3.44007e-05	3.96834e-05	5.28267e-06	0.00399058
K02502	3.92698e-05	3.54111e-05	-3.8587e-06	0.0128267
K00795	3.98936e-05	3.48454e-05	-5.04821e-06	0.00541391
K07172	3.48887e-05	3.86883e-05	3.79957e-06	0.045436
K14059	3.45092e-05	3.89174e-05	4.40818e-06	0.0128267
K00822	3.79076e-05	3.59964e-05	-1.91118e-06	0.0358888
K23541	3.8913e-05	3.51814e-05	-3.73162e-06	0.00628518
K15520	3.96961e-05	3.44416e-05	-5.2545e-06	0.0128267
K09699	3.80547e-05	3.56363e-05	-2.41842e-06	0.0128267
K06884	3.47644e-05	3.7705e-05	2.94058e-06	0.0247957
K07482	3.82061e-05	3.48556e-05	-3.35053e-06	0.00728069
K11212	3.70901e-05	3.55835e-05	-1.50656e-06	0.0146974
K00824	3.74023e-05	3.49005e-05	-2.50179e-06	0.0317949
K21420	3.78443e-05	3.45194e-05	-3.32497e-06	0.0046532
K12373	3.45675e-05	3.70971e-05	2.5296e-06	0.021827
K03113	3.46216e-05	3.70438e-05	2.4222e-06	0.00728069
K05710	3.70452e-05	3.49478e-05	-2.09738e-06	0.0168046
K02626	3.41299e-05	3.71141e-05	2.9842e-06	0.0146974
K07705	3.29476e-05	3.7924e-05	4.97635e-06	0.000252584
K00526	3.72318e-05	3.42191e-05	-3.01272e-06	0.00970589
K01081	3.70006e-05	3.43801e-05	-2.62047e-06	0.021827
K00571	3.63911e-05	3.41532e-05	-2.2379e-06	0.0191725
K06885	3.28407e-05	3.62336e-05	3.39292e-06	0.00341479
K01523	3.68571e-05	3.29935e-05	-3.8636e-06	0.00728069
K03189	3.6568e-05	3.29085e-05	-3.65949e-06	0.00541391
K01041	3.64457e-05	3.29742e-05	-3.47158e-06	0.040424
K07642	3.58166e-05	3.34548e-05	-2.36185e-06	0.0358888
K09697	3.61966e-05	3.26986e-05	-3.49801e-06	0.0146974
K17229	3.61777e-05	3.24249e-05	-3.75277e-06	0.0111698
K25148	3.63955e-05	3.21981e-05	-4.19744e-06	0.00151562
K04115	3.47184e-05	3.33875e-05	-1.33093e-06	0.040424
K01190	3.1695e-05	3.57259e-05	4.03085e-06	0.00628518
K20035	3.59561e-05	3.20486e-05	-3.9075e-06	0.0046532
K07250	3.54909e-05	3.22585e-05	-3.23246e-06	0.00151562
K11181	3.65365e-05	3.12293e-05	-5.30721e-06	0.00728069
K11180	3.65034e-05	3.12402e-05	-5.26319e-06	0.00970589
K02412	3.75849e-05	3.0018e-05	-7.56695e-06	0.00291564
K00481	3.52728e-05	3.16329e-05	-3.63989e-06	0.0247957
K02419	3.67542e-05	3.0142e-05	-6.61221e-06	0.0012798
K22136	3.11989e-05	3.43697e-05	3.17086e-06	0.00841546
K09933	3.45287e-05	3.15967e-05	-2.93191e-06	0.00628518
K07669	3.44732e-05	3.16366e-05	-2.83656e-06	0.0111698
K02410	3.54164e-05	3.06019e-05	-4.81449e-06	0.0358888
K06980	3.46035e-05	3.11262e-05	-3.47723e-06	0.00211149
K16329	3.44106e-05	3.10263e-05	-3.38428e-06	0.00179091
K02671	2.9999e-05	3.39293e-05	3.93029e-06	0.00211149
K12506	3.38518e-05	3.08392e-05	-3.0126e-06	0.00541391
K15578	3.49112e-05	2.99144e-05	-4.99674e-06	0.00248395
K08323	3.29784e-05	3.13155e-05	-1.66284e-06	0.00628518
K00697	3.34013e-05	3.08061e-05	-2.59527e-06	0.0168046
K01478	3.34556e-05	3.05962e-05	-2.85942e-06	0.00970589
K10001	3.36741e-05	3.0248e-05	-3.42617e-06	0.0146974
K09003	3.05127e-05	3.27743e-05	2.26152e-06	0.00341479
K00768	3.44819e-05	2.95292e-05	-4.95272e-06	0.0191725
K06890	3.26107e-05	3.07249e-05	-1.88582e-06	0.0317949
K10004	3.39927e-05	2.96184e-05	-4.37433e-06	0.00728069
K03365	3.02117e-05	3.25506e-05	2.33883e-06	0.045436
K01176	3.41418e-05	2.93301e-05	-4.81171e-06	0.00107827
K06034	2.89737e-05	3.3009e-05	4.03536e-06	0.00179091
K07192	3.337e-05	2.94158e-05	-3.95421e-06	0.0046532
K15256	2.93185e-05	3.26317e-05	3.31324e-06	7.73728e-05
K02204	3.26307e-05	2.99729e-05	-2.65782e-06	0.0247957
K08676	2.88456e-05	3.28809e-05	4.03535e-06	0.0128267
K01604	2.98789e-05	3.1948e-05	2.06913e-06	0.000252584
K06152	2.89471e-05	3.26749e-05	3.72781e-06	0.00541391
K01497	3.42041e-05	2.84418e-05	-5.76229e-06	0.00107827
K15726	3.02531e-05	3.15782e-05	1.32509e-06	0.00841546
K03609	3.32906e-05	2.90807e-05	-4.20988e-06	0.00211149
K01430	3.22387e-05	2.97367e-05	-2.50207e-06	0.021827
K01571	2.81194e-05	3.24829e-05	4.36346e-06	0.00841546
K16148	3.13469e-05	2.98521e-05	-1.4948e-06	0.0358888
K09065	3.15722e-05	2.96397e-05	-1.93249e-06	0.040424
K26061	3.17497e-05	2.94444e-05	-2.30534e-06	0.00248395
K05820	3.19976e-05	2.8642e-05	-3.35554e-06	0.028108
K15532	2.89763e-05	3.10045e-05	2.02816e-06	0.00151562
K02392	3.26628e-05	2.77804e-05	-4.88236e-06	0.0191725
K13039	2.74202e-05	3.18896e-05	4.46944e-06	0.00728069
K02844	2.86469e-05	3.06983e-05	2.05134e-06	0.0247957
K06916	3.14452e-05	2.8452e-05	-2.99322e-06	0.0128267
K06921	2.88564e-05	3.03385e-05	1.48207e-06	0.045436
K03824	2.86566e-05	3.04625e-05	1.80584e-06	0.0128267
K08311	3.00676e-05	2.86379e-05	-1.42974e-06	0.0358888
K15012	3.21045e-05	2.69984e-05	-5.10603e-06	0.00179091
K07675	3.05876e-05	2.80293e-05	-2.5583e-06	0.000906449
K07787	2.83758e-05	2.91722e-05	7.96362e-07	0.040424
K16165	3.00324e-05	2.77972e-05	-2.23527e-06	0.0111698
K05365	2.73291e-05	2.95045e-05	2.17539e-06	0.0111698
K10237	2.94116e-05	2.76178e-05	-1.79374e-06	0.0247957
K08641	2.79233e-05	2.86779e-05	7.5459e-07	0.040424
K00245	2.95937e-05	2.73036e-05	-2.29005e-06	0.0358888
K22225	3.00252e-05	2.6918e-05	-3.10715e-06	0.0168046
K09794	2.66009e-05	2.92179e-05	2.61699e-06	0.0247957
K13992	2.59225e-05	2.97528e-05	3.83032e-06	0.00107827
K00413	2.92432e-05	2.70896e-05	-2.15358e-06	0.045436
K03410	2.98992e-05	2.65291e-05	-3.37006e-06	0.00628518
K05786	3.06269e-05	2.59229e-05	-4.70406e-06	0.0012798
K03071	2.97406e-05	2.65534e-05	-3.18721e-06	0.00291564
K08264	2.5205e-05	3.00818e-05	4.87679e-06	0.0168046
K01601	2.95786e-05	2.64997e-05	-3.07887e-06	0.00541391
K03185	2.96253e-05	2.61822e-05	-3.44303e-06	0.00399058
K03534	2.63254e-05	2.87799e-05	2.45448e-06	0.0146974
K11779	2.64172e-05	2.86925e-05	2.27529e-06	0.0111698
K10543	3.02955e-05	2.54361e-05	-4.85936e-06	0.00341479
K02416	3.03464e-05	2.51918e-05	-5.15458e-06	0.0046532
K03411	3.04698e-05	2.48853e-05	-5.58448e-06	0.0247957
K18910	2.81037e-05	2.64659e-05	-1.63778e-06	0.0168046
K02446	2.98604e-05	2.43815e-05	-5.47894e-06	0.000171815
K21449	2.54821e-05	2.763e-05	2.14793e-06	0.00841546
K07448	2.56777e-05	2.74645e-05	1.7868e-06	0.00341479
K10238	2.7868e-05	2.55621e-05	-2.3059e-06	0.0191725
K04127	2.75413e-05	2.57049e-05	-1.8364e-06	0.040424
K01428	2.79407e-05	2.53084e-05	-2.63222e-06	0.00841546
K06973	2.81389e-05	2.46729e-05	-3.46606e-06	0.0146974
K01525	2.78737e-05	2.44904e-05	-3.3833e-06	0.0146974
K03781	2.51004e-05	2.66614e-05	1.56093e-06	0.028108
K02123	2.44347e-05	2.69727e-05	2.53796e-06	0.000171815
K13288	2.75717e-05	2.44296e-05	-3.14213e-06	0.00151562
K21159	2.52887e-05	2.61243e-05	8.35553e-07	0.040424
K02388	2.85864e-05	2.33289e-05	-5.25758e-06	0.00628518
K00446	2.65145e-05	2.48666e-05	-1.64793e-06	0.00628518
K18123	2.43721e-05	2.65303e-05	2.15829e-06	0.00151562
K02305	2.4743e-05	2.62197e-05	1.47676e-06	0.0191725
K02420	2.83618e-05	2.31875e-05	-5.17431e-06	0.00728069
K03614	2.89933e-05	2.24044e-05	-6.58892e-06	0.028108
K01782	2.70937e-05	2.3821e-05	-3.27274e-06	0.000760306
K10002	2.69612e-05	2.36748e-05	-3.28643e-06	0.00970589
K00832	2.71925e-05	2.34706e-05	-3.72183e-06	0.000636299
K08083	2.65487e-05	2.39172e-05	-2.63151e-06	0.045436
K00383	2.63443e-05	2.39441e-05	-2.4002e-06	0.00341479
K00955	2.64406e-05	2.38241e-05	-2.61654e-06	0.00541391
K22844	2.32836e-05	2.62526e-05	2.96899e-06	0.00841546
K07313	2.35566e-05	2.59614e-05	2.40481e-06	0.00179091
K09971	2.58972e-05	2.40273e-05	-1.86985e-06	0.00541391
K01908	2.58859e-05	2.38397e-05	-2.04615e-06	0.00399058
K16167	2.63089e-05	2.3464e-05	-2.84488e-06	0.00970589
K00163	2.55129e-05	2.41e-05	-1.41289e-06	0.0168046
K02657	2.54239e-05	2.39128e-05	-1.51113e-06	0.040424
K01621	2.37087e-05	2.52162e-05	1.50748e-06	0.0191725
K24129	2.3874e-05	2.49898e-05	1.11574e-06	0.0191725
K17315	2.62798e-05	2.29012e-05	-3.37861e-06	0.028108
K10546	2.68691e-05	2.24053e-05	-4.46376e-06	0.0317949
K07776	2.54461e-05	2.33643e-05	-2.0818e-06	0.000115822
K06190	2.50897e-05	2.35961e-05	-1.49357e-06	0.0317949
K10764	2.61624e-05	2.25949e-05	-3.5675e-06	0.0168046
K09921	2.58647e-05	2.27153e-05	-3.14938e-06	0.0046532
K01429	2.50152e-05	2.33629e-05	-1.65227e-06	0.0317949
K08256	2.74452e-05	2.13739e-05	-6.07123e-06	0.000305218
K02429	2.23529e-05	2.54301e-05	3.07718e-06	0.0146974
K05878	2.57326e-05	2.26894e-05	-3.04319e-06	0.0146974
K00130	2.48311e-05	2.32174e-05	-1.61362e-06	0.0146974
K20523	2.2402e-05	2.50707e-05	2.66866e-06	0.045436
K13924	2.28338e-05	2.45764e-05	1.7426e-06	0.00248395
K21000	2.4782e-05	2.29309e-05	-1.85114e-06	0.045436
K05973	2.48655e-05	2.2805e-05	-2.06054e-06	0.00970589
K06212	2.50772e-05	2.25331e-05	-2.54404e-06	0.0128267
K13634	2.5571e-05	2.19596e-05	-3.61142e-06	0.00728069
K03800	2.22327e-05	2.45105e-05	2.27776e-06	0.0146974
K06985	2.45443e-05	2.2358e-05	-2.18621e-06	0.000367991
K00021	2.41689e-05	2.25674e-05	-1.6015e-06	0.021827
K18383	2.18806e-05	2.43838e-05	2.50321e-06	0.0111698
K01342	2.36119e-05	2.27341e-05	-8.77775e-07	0.0317949
K03535	2.20959e-05	2.38164e-05	1.72043e-06	0.00341479
K01531	2.19763e-05	2.38153e-05	1.83908e-06	0.040424
K12308	2.1586e-05	2.40844e-05	2.49834e-06	0.00248395
K03617	2.606e-05	2.0423e-05	-5.63697e-06	0.0128267
K09020	2.18219e-05	2.37769e-05	1.95506e-06	0.028108
K01301	2.18009e-05	2.36357e-05	1.83484e-06	0.040424
K02656	2.39446e-05	2.1764e-05	-2.1806e-06	0.045436
K02337	2.1919e-05	2.33762e-05	1.45719e-06	0.0317949
K02106	2.16659e-05	2.3574e-05	1.90808e-06	0.040424
K02171	2.08603e-05	2.39826e-05	3.1223e-06	0.00628518
K01968	2.34622e-05	2.18924e-05	-1.56978e-06	0.0146974
K13574	2.36881e-05	2.16697e-05	-2.01837e-06	0.040424
K03694	2.33455e-05	2.19276e-05	-1.41792e-06	0.0111698
K03643	2.37419e-05	2.11375e-05	-2.60437e-06	0.0046532
K02056	2.35182e-05	2.13123e-05	-2.20594e-06	0.0168046
K09815	2.13405e-05	2.28547e-05	1.51426e-06	0.021827
K09790	2.11101e-05	2.29157e-05	1.80563e-06	0.0317949
K00982	2.28315e-05	2.15357e-05	-1.29576e-06	0.045436
K10672	2.03662e-05	2.34841e-05	3.11797e-06	0.00399058
K18456	2.36957e-05	2.07808e-05	-2.91495e-06	0.00341479
K03673	2.36134e-05	2.08415e-05	-2.77185e-06	0.0128267
K18887	2.39867e-05	2.05323e-05	-3.45441e-06	0.000760306
K03581	2.28176e-05	2.12935e-05	-1.52406e-06	0.0128267
K06177	2.37159e-05	2.04376e-05	-3.27825e-06	0.00151562
K18829	2.06532e-05	2.28553e-05	2.20211e-06	0.0146974
K02569	2.46351e-05	1.95382e-05	-5.09686e-06	0.000906449
K07267	1.99215e-05	2.32665e-05	3.34503e-06	0.000252584
K07454	2.04078e-05	2.27433e-05	2.33548e-06	0.00211149
K11731	2.33511e-05	2.03769e-05	-2.97427e-06	0.040424
K08973	2.27954e-05	2.07963e-05	-1.99914e-06	0.0317949
K00004	2.10551e-05	2.21616e-05	1.1065e-06	0.0146974
K10545	2.34376e-05	2.02361e-05	-3.20144e-06	0.0046532
K15772	2.35892e-05	2.00712e-05	-3.51798e-06	0.0012798
K03615	2.47261e-05	1.90712e-05	-5.65484e-06	0.0146974
K17992	2.06216e-05	2.23413e-05	1.71971e-06	0.045436
K15460	2.0286e-05	2.25501e-05	2.26407e-06	0.000906449
K11105	2.39692e-05	1.95981e-05	-4.37111e-06	0.000305218
K18335	2.22869e-05	2.06545e-05	-1.63235e-06	0.040424
K17830	1.96235e-05	2.2763e-05	3.13955e-06	0.000531326
K10012	2.309e-05	1.99361e-05	-3.15394e-06	0.040424
K00906	2.26868e-05	2.00241e-05	-2.66272e-06	0.00841546
K10671	1.93209e-05	2.2684e-05	3.36315e-06	0.0168046
K07165	1.87159e-05	2.31493e-05	4.43346e-06	0.000208556
K01857	2.24961e-05	2.012e-05	-2.3762e-06	0.0317949
K01458	2.24325e-05	2.01203e-05	-2.31224e-06	0.0146974
K13571	2.23003e-05	2.01682e-05	-2.13205e-06	0.000442677
K13832	2.00915e-05	2.18519e-05	1.7604e-06	0.045436
K19416	2.26039e-05	1.98117e-05	-2.79224e-06	0.00970589
K16149	2.29694e-05	1.94657e-05	-3.50364e-06	0.00151562
K23359	2.19504e-05	2.02704e-05	-1.68003e-06	0.0146974
K02622	2.16658e-05	2.0263e-05	-1.40283e-06	0.0247957
K08224	2.15773e-05	2.02666e-05	-1.31072e-06	0.021827
K15770	2.27619e-05	1.91993e-05	-3.56258e-06	0.00628518
K02393	2.26652e-05	1.89977e-05	-3.66748e-06	0.040424
K22292	2.21423e-05	1.94069e-05	-2.73538e-06	0.00399058
K25147	2.13401e-05	2.00051e-05	-1.33501e-06	0.0317949
K03529	2.00409e-05	2.09431e-05	9.02163e-07	0.00970589
K06136	2.11283e-05	1.99455e-05	-1.1828e-06	0.0168046
K16846	2.10545e-05	1.98708e-05	-1.18371e-06	0.028108
K00381	2.18918e-05	1.91666e-05	-2.7253e-06	0.0128267
K03887	2.22906e-05	1.87846e-05	-3.50594e-06	0.000305218
K11719	2.12222e-05	1.94123e-05	-1.80996e-06	0.00841546
K23976	1.85465e-05	2.14949e-05	2.94841e-06	0.00728069
K03928	2.12979e-05	1.92718e-05	-2.02607e-06	0.0168046
K19713	1.91655e-05	2.09544e-05	1.78894e-06	0.0168046
K03600	2.11632e-05	1.91752e-05	-1.98796e-06	0.0247957
K18843	1.92874e-05	2.06736e-05	1.38616e-06	0.0146974
K05499	1.93562e-05	2.06179e-05	1.2617e-06	0.0168046
K02391	2.14949e-05	1.87262e-05	-2.76877e-06	0.0317949
K06945	2.11215e-05	1.86958e-05	-2.42574e-06	0.045436
K02421	2.18952e-05	1.79503e-05	-3.9449e-06	0.00179091
K07662	1.85082e-05	2.06181e-05	2.10996e-06	0.00541391
K00441	1.8056e-05	2.09482e-05	2.89224e-06	0.0146974
K07746	1.8674e-05	2.03534e-05	1.67946e-06	0.0168046
K17317	2.12814e-05	1.82432e-05	-3.03826e-06	0.00341479
K18888	2.10637e-05	1.83008e-05	-2.76289e-06	0.0111698
K00263	2.04034e-05	1.86812e-05	-1.72228e-06	0.00728069
K01115	1.79313e-05	2.06565e-05	2.72524e-06	0.000367991
K16055	1.85249e-05	2.01386e-05	1.61368e-06	0.0012798
K18455	2.06365e-05	1.84348e-05	-2.2017e-06	0.000367991
K16887	2.03128e-05	1.855e-05	-1.76274e-06	0.021827
K04046	2.06243e-05	1.81012e-05	-2.52309e-06	0.0012798
K09456	2.01709e-05	1.84485e-05	-1.72244e-06	0.040424
K05970	1.76284e-05	2.01244e-05	2.49607e-06	0.00179091
K00757	1.79642e-05	1.97311e-05	1.76686e-06	0.00341479
K16874	1.7586e-05	2.00315e-05	2.44544e-06	0.00970589
K13014	1.98253e-05	1.81865e-05	-1.63878e-06	0.0247957
K22311	1.93677e-05	1.83935e-05	-9.74138e-07	0.045436
K14084	2.02062e-05	1.76978e-05	-2.50844e-06	0.0317949
K06192	1.7936e-05	1.94434e-05	1.5074e-06	0.0012798
K13019	1.81101e-05	1.93021e-05	1.192e-06	0.040424
K14273	1.97076e-05	1.79829e-05	-1.7247e-06	0.00841546
K12452	2.02554e-05	1.7446e-05	-2.80941e-06	0.028108
K02182	1.77115e-05	1.92376e-05	1.52604e-06	0.028108
K24163	1.94516e-05	1.78032e-05	-1.64842e-06	0.0317949
K03612	2.06862e-05	1.68069e-05	-3.87931e-06	0.028108
K24821	1.9846e-05	1.73082e-05	-2.53775e-06	0.00728069
K00164	1.90368e-05	1.79249e-05	-1.1119e-06	0.021827
K05275	1.93883e-05	1.74612e-05	-1.92712e-06	0.00194204
K20866	1.69735e-05	1.92087e-05	2.23521e-06	0.00179091
K18831	1.67338e-05	1.92182e-05	2.48446e-06	0.00841546
K01667	1.98977e-05	1.66251e-05	-3.27262e-06	0.000141227
K20814	1.89414e-05	1.71698e-05	-1.77165e-06	0.00628518
K17316	1.93415e-05	1.66603e-05	-2.68113e-06	0.00541391
K07673	1.89643e-05	1.67166e-05	-2.24766e-06	0.00399058
K00217	1.86083e-05	1.69516e-05	-1.65667e-06	0.045436
K01222	1.85861e-05	1.6944e-05	-1.64202e-06	0.040424
K06994	2.03397e-05	1.5484e-05	-4.8557e-06	0.00151562
K10232	1.88213e-05	1.65368e-05	-2.28454e-06	0.00291564
K09516	1.66755e-05	1.78649e-05	1.18939e-06	0.0128267
K21677	1.87171e-05	1.62312e-05	-2.48595e-06	0.0128267
K07774	1.95101e-05	1.54009e-05	-4.10911e-06	0.00841546
K22224	1.59227e-05	1.80306e-05	2.10788e-06	0.0317949
K10544	1.9463e-05	1.51663e-05	-4.29665e-06	0.000760306
K18981	1.76474e-05	1.65915e-05	-1.05595e-06	0.0358888
K10234	1.83025e-05	1.60465e-05	-2.25601e-06	0.0111698
K02387	1.91609e-05	1.50007e-05	-4.16016e-06	0.00841546
K05989	1.60052e-05	1.75227e-05	1.51752e-06	0.0046532
K03918	1.75119e-05	1.62737e-05	-1.23822e-06	0.000760306
K20742	1.61354e-05	1.73372e-05	1.20183e-06	0.00841546
K02674	1.58095e-05	1.72736e-05	1.46407e-06	0.0046532
K18045	1.49624e-05	1.78012e-05	2.83888e-06	0.00341479
K14205	1.59469e-05	1.69621e-05	1.01512e-06	0.045436
K00673	1.77316e-05	1.55272e-05	-2.20431e-06	0.0168046
K07051	1.7607e-05	1.55632e-05	-2.0438e-06	0.0111698
K22336	1.74794e-05	1.55674e-05	-1.912e-06	0.0168046
K05785	1.45443e-05	1.76083e-05	3.06397e-06	0.00541391
K06208	1.85278e-05	1.43976e-05	-4.13021e-06	0.000636299
K06928	1.47081e-05	1.74286e-05	2.72051e-06	0.0128267
K05603	1.71028e-05	1.52545e-05	-1.84827e-06	0.0168046
K18850	1.73543e-05	1.49534e-05	-2.40093e-06	0.00841546
K04021	1.75288e-05	1.47291e-05	-2.7997e-06	0.000115822
K09978	1.53366e-05	1.6423e-05	1.08638e-06	0.045436
K07494	1.49841e-05	1.66023e-05	1.61821e-06	0.0111698
K03579	1.65893e-05	1.53109e-05	-1.27838e-06	0.0146974
K01965	1.65097e-05	1.52836e-05	-1.22609e-06	0.00291564
K00246	1.65165e-05	1.52716e-05	-1.24489e-06	0.0146974
K03608	1.76873e-05	1.42976e-05	-3.38975e-06	9.47723e-05
K12658	1.64064e-05	1.52451e-05	-1.16138e-06	0.0168046
K09889	1.73978e-05	1.42566e-05	-3.1412e-06	0.0146974
K10233	1.67931e-05	1.45353e-05	-2.2578e-06	0.00211149
K07274	1.72737e-05	1.39877e-05	-3.28598e-06	0.000141227
K09729	1.40847e-05	1.65075e-05	2.42273e-06	0.028108
K05913	1.46158e-05	1.59932e-05	1.37743e-06	0.0358888
K07336	1.57567e-05	1.47636e-05	-9.93047e-07	0.0146974
K14446	1.61914e-05	1.43888e-05	-1.80265e-06	0.0191725
K10680	1.64572e-05	1.40943e-05	-2.36291e-06	0.00628518
K05879	1.61212e-05	1.43354e-05	-1.78572e-06	0.028108
K16213	1.384e-05	1.61407e-05	2.3007e-06	0.000531326
K15011	1.68701e-05	1.35039e-05	-3.3662e-06	0.028108
K02397	1.68443e-05	1.34001e-05	-3.4442e-06	0.0168046
K16885	1.68624e-05	1.33824e-05	-3.48005e-06	0.00341479
K25142	1.55891e-05	1.41892e-05	-1.39992e-06	0.0247957
K00808	1.58029e-05	1.38795e-05	-1.92347e-06	0.00728069
K06143	1.58801e-05	1.36872e-05	-2.19289e-06	0.000141227
K11179	1.58066e-05	1.36802e-05	-2.12634e-06	0.00970589
K21744	1.5207e-05	1.40425e-05	-1.16448e-06	0.0358888
K26252	1.54424e-05	1.37684e-05	-1.674e-06	0.00841546
K03265	1.32682e-05	1.53566e-05	2.08846e-06	0.021827
K03747	1.55562e-05	1.34667e-05	-2.08954e-06	0.00628518
K01455	1.5283e-05	1.35992e-05	-1.68372e-06	0.0168046
K14980	1.49054e-05	1.37008e-05	-1.20459e-06	0.0128267
K13566	1.33063e-05	1.49108e-05	1.60448e-06	0.0191725
K10763	1.54424e-05	1.31629e-05	-2.2795e-06	0.0146974
K06201	1.33418e-05	1.46795e-05	1.33774e-06	0.0317949
K08715	1.51509e-05	1.31566e-05	-1.99428e-06	0.0128267
K11410	1.51615e-05	1.3122e-05	-2.03956e-06	0.0012798
K00394	1.48537e-05	1.31376e-05	-1.7162e-06	0.0168046
K07039	1.44251e-05	1.32894e-05	-1.13569e-06	0.045436
K14266	1.67732e-05	1.13151e-05	-5.45814e-06	0.000171815
K23980	1.57052e-05	1.21553e-05	-3.54995e-06	0.00179091
K07115	1.45016e-05	1.28927e-05	-1.60891e-06	0.021827
K02411	1.49035e-05	1.25628e-05	-2.34078e-06	0.028108
K26059	1.24015e-05	1.43324e-05	1.93088e-06	0.00541391
K21053	1.46414e-05	1.24609e-05	-2.18051e-06	0.00151562
K00801	1.40479e-05	1.28898e-05	-1.15806e-06	0.021827
K02422	1.47967e-05	1.2171e-05	-2.62574e-06	0.00970589
K05567	1.23103e-05	1.41553e-05	1.84506e-06	0.00970589
K09819	1.47244e-05	1.21775e-05	-2.54682e-06	0.00399058
K19696	1.46289e-05	1.21853e-05	-2.44353e-06	0.00541391
K07405	1.25833e-05	1.36592e-05	1.0759e-06	0.028108
K12283	1.50371e-05	1.15073e-05	-3.52981e-06	0.0168046
K15268	1.37846e-05	1.2463e-05	-1.3216e-06	0.0111698
K16898	1.24917e-05	1.34678e-05	9.76078e-07	0.000367991
K03338	1.23503e-05	1.35071e-05	1.15672e-06	0.0168046
K01414	1.36484e-05	1.24594e-05	-1.18894e-06	0.045436
K13016	1.20332e-05	1.37195e-05	1.68634e-06	0.0168046
K21573	1.12332e-05	1.42834e-05	3.05014e-06	0.000531326
K00643	1.37971e-05	1.21756e-05	-1.62145e-06	0.0317949
K05884	1.22712e-05	1.33451e-05	1.07389e-06	0.0128267
K22131	1.36571e-05	1.22081e-05	-1.449e-06	0.0191725
K07183	1.375e-05	1.19566e-05	-1.79343e-06	0.00841546
K09471	1.40534e-05	1.15633e-05	-2.49011e-06	0.00211149
K00936	1.33339e-05	1.21035e-05	-1.23034e-06	0.0358888
K07400	1.21126e-05	1.30404e-05	9.2772e-07	0.0111698
K03316	1.3484e-05	1.19275e-05	-1.55654e-06	0.00248395
K07670	1.32364e-05	1.20762e-05	-1.1602e-06	0.0146974
K09163	1.36468e-05	1.17246e-05	-1.92213e-06	0.000760306
K04044	1.42309e-05	1.12322e-05	-2.99864e-06	0.0128267
K11076	1.32307e-05	1.18794e-05	-1.35125e-06	0.021827
K07030	1.28395e-05	1.21328e-05	-7.0668e-07	0.0168046
K03043	1.18526e-05	1.2883e-05	1.03045e-06	0.00179091
K21471	1.34007e-05	1.16405e-05	-1.76023e-06	0.00291564
K08097	1.16105e-05	1.30715e-05	1.46101e-06	0.021827
K03761	1.27786e-05	1.18899e-05	-8.8869e-07	0.0111698
K03888	1.28887e-05	1.17684e-05	-1.1203e-06	0.0247957
K07544	1.12889e-05	1.29618e-05	1.67288e-06	0.00541391
K19166	1.12191e-05	1.30143e-05	1.79518e-06	0.00291564
K13893	1.25974e-05	1.19078e-05	-6.89612e-07	0.0247957
K02418	1.38528e-05	1.08741e-05	-2.97872e-06	0.00841546
K01175	1.17132e-05	1.25186e-05	8.05438e-07	0.045436
K26060	1.12249e-05	1.2904e-05	1.67913e-06	0.00728069
K08167	1.25629e-05	1.15855e-05	-9.77405e-07	0.0247957
K18588	1.30942e-05	1.10606e-05	-2.03361e-06	0.00291564
K10533	1.11342e-05	1.25498e-05	1.41562e-06	0.0358888
K07346	1.14772e-05	1.22087e-05	7.31483e-07	0.040424
K07695	1.34194e-05	1.05554e-05	-2.86401e-06	0.000115822
K09958	1.24981e-05	1.12921e-05	-1.20598e-06	0.0191725
K09801	1.35596e-05	1.03805e-05	-3.17917e-06	0.000636299
K21688	1.24994e-05	1.11695e-05	-1.32995e-06	0.0111698
K05571	1.07837e-05	1.24313e-05	1.64757e-06	0.00107827
K03778	1.24007e-05	1.1013e-05	-1.38772e-06	0.00970589
K13896	1.2314e-05	1.10655e-05	-1.2485e-06	0.0146974
K01392	1.23522e-05	1.09958e-05	-1.35639e-06	0.0247957
K09019	1.24433e-05	1.084e-05	-1.60328e-06	0.045436
K01728	1.2253e-05	1.07464e-05	-1.5066e-06	0.0191725
K02856	1.06078e-05	1.20393e-05	1.43152e-06	0.00841546
K02596	1.45711e-05	8.80835e-06	-5.7628e-06	0.040424
K15771	1.24574e-05	1.04992e-05	-1.95819e-06	0.0111698
K02170	1.24417e-05	1.0476e-05	-1.96565e-06	0.0111698
K09986	1.22287e-05	1.06173e-05	-1.61142e-06	0.000367991
K05844	1.37985e-05	9.12749e-06	-4.67103e-06	0.00211149
K11075	1.20599e-05	1.05098e-05	-1.55011e-06	0.045436
K05580	1.04432e-05	1.16959e-05	1.2528e-06	0.0247957
K02407	1.24063e-05	1.01171e-05	-2.28915e-06	0.0358888
K01269	1.23388e-05	1.01177e-05	-2.22108e-06	0.0247957
K07121	1.15046e-05	1.07021e-05	-8.02555e-07	0.0358888
K00189	1.02011e-05	1.17098e-05	1.50872e-06	0.0168046
K01194	1.01655e-05	1.17161e-05	1.55068e-06	0.00341479
K06182	1.28546e-05	9.54e-06	-3.31456e-06	0.00728069
K10670	1.00342e-05	1.17944e-05	1.76022e-06	0.00541391
K26272	1.19966e-05	1.01819e-05	-1.81467e-06	0.000367991
K00351	9.52371e-06	1.21016e-05	2.57786e-06	0.00211149
K02770	1.0393e-05	1.12981e-05	9.05087e-07	0.0146974
K18166	9.99318e-06	1.13924e-05	1.39925e-06	0.0015131
K02122	9.92289e-06	1.13169e-05	1.39396e-06	0.00541391
K07044	1.13374e-05	1.00165e-05	-1.32089e-06	0.00841546
K14335	1.10696e-05	1.02093e-05	-8.60388e-07	0.045436
K03736	1.15997e-05	9.75111e-06	-1.84857e-06	0.0358888
K00138	1.1729e-05	9.63167e-06	-2.09733e-06	0.000531326
K03046	1.01128e-05	1.08669e-05	7.54037e-07	0.00291564
K15862	1.00945e-05	1.0872e-05	7.7753e-07	0.000171815
K13572	1.19715e-05	9.26077e-06	-2.71077e-06	0.0111698
K09858	1.23393e-05	8.90328e-06	-3.43605e-06	0.00841546
K19200	1.08292e-05	1.00699e-05	-7.59305e-07	0.045436
K21136	9.58077e-06	1.10552e-05	1.47439e-06	0.0191725
K16881	9.97481e-06	1.06714e-05	6.96592e-07	0.00728069
K13590	1.17262e-05	9.22244e-06	-2.50377e-06	0.0317949
K18900	9.60933e-06	1.08255e-05	1.2162e-06	0.0247957
K22769	1.15945e-05	9.23266e-06	-2.36184e-06	0.000636299
K08987	1.21458e-05	8.7552e-06	-3.39065e-06	0.000208556
K23302	9.27533e-06	1.1017e-05	1.74164e-06	0.000906449
K05569	9.50231e-06	1.08179e-05	1.31563e-06	0.00248395
K16868	9.41558e-06	1.07919e-05	1.37635e-06	0.0046532
K19687	9.33139e-06	1.07525e-05	1.42116e-06	0.00728069
K18903	1.06276e-05	9.69481e-06	-9.3276e-07	0.0317949
K00347	8.68175e-06	1.12229e-05	2.54119e-06	0.00291564
K12536	1.06961e-05	9.48466e-06	-1.21149e-06	0.00291564
K10111	1.14987e-05	8.71343e-06	-2.78522e-06	0.00179091
K03802	1.1406e-05	8.78246e-06	-2.62353e-06	0.000636299
K20528	9.22241e-06	1.05144e-05	1.29202e-06	0.0168046
K00584	8.60696e-06	1.09572e-05	2.35022e-06	0.0111698
K11646	8.84053e-06	1.07692e-05	1.92862e-06	0.00728069
K01035	1.05182e-05	9.40701e-06	-1.1112e-06	0.00541391
K00690	1.05714e-05	9.32667e-06	-1.24469e-06	0.00211149
K02686	1.06072e-05	9.29328e-06	-1.31393e-06	0.00970589
K23549	1.10982e-05	8.87948e-06	-2.21868e-06	0.00841546
K14160	1.07219e-05	9.17517e-06	-1.54673e-06	0.021827
K11312	9.22452e-06	1.03694e-05	1.14485e-06	0.0247957
K13671	9.42748e-06	1.01229e-05	6.95457e-07	0.040424
K03503	9.31182e-06	1.0197e-05	8.85162e-07	0.045436
K12282	1.16084e-05	8.29391e-06	-3.31446e-06	0.028108
K20862	1.0257e-05	9.33219e-06	-9.24855e-07	0.040424
K09733	9.15249e-06	1.01013e-05	9.48822e-07	0.0111698
K13829	1.02068e-05	9.16711e-06	-1.03971e-06	0.021827
K18118	1.08475e-05	8.61315e-06	-2.2343e-06	0.00541391
K00951	1.03415e-05	8.98606e-06	-1.35544e-06	0.040424
K05928	9.19881e-06	9.89214e-06	6.93332e-07	0.021827
K11074	1.01988e-05	9.06527e-06	-1.13353e-06	0.045436
K05340	8.82629e-06	1.01222e-05	1.29596e-06	0.00151562
K18901	9.97305e-06	9.18455e-06	-7.88503e-07	0.040424
K18209	8.15618e-06	1.06304e-05	2.47418e-06	0.00107827
K00472	1.00788e-05	9.08146e-06	-9.97323e-07	0.0128267
K18482	8.75133e-06	1.00994e-05	1.34803e-06	0.028108
K09011	8.44548e-06	1.02828e-05	1.83732e-06	0.000442677
K21636	8.78377e-06	9.91674e-06	1.13297e-06	0.0191725
K04080	1.00179e-05	8.92411e-06	-1.09375e-06	0.045436
K05832	9.83485e-06	9.04109e-06	-7.93757e-07	0.0247957
K03622	7.53547e-06	1.08449e-05	3.30941e-06	0.0128267
K00988	8.94534e-06	9.66926e-06	7.23918e-07	0.00728069
K17884	8.11327e-06	1.03264e-05	2.21315e-06	0.00541391
K01218	8.47047e-06	9.95177e-06	1.48129e-06	0.00541391
K19267	1.05207e-05	8.26393e-06	-2.25679e-06	0.040424
K07150	9.78395e-06	8.85317e-06	-9.30777e-07	0.0168046
K21148	1.13248e-05	7.5907e-06	-3.73409e-06	1.75514e-05
K00348	7.82041e-06	1.03822e-05	2.56178e-06	9.47723e-05
K15740	1.00071e-05	8.60769e-06	-1.39939e-06	0.00841546
K08282	8.63958e-06	9.67864e-06	1.03906e-06	0.0358888
K11948	8.24417e-06	9.98797e-06	1.7438e-06	0.00291564
K01655	1.13164e-05	7.52747e-06	-3.78893e-06	0.00399058
K20987	8.71811e-06	9.60539e-06	8.87278e-07	0.028108
K18955	1.11919e-05	7.59818e-06	-3.59375e-06	0.0012798
K08989	9.77283e-06	8.72671e-06	-1.04612e-06	0.0168046
K01664	9.69126e-06	8.75595e-06	-9.35305e-07	0.0247957
K00137	1.02135e-05	8.24667e-06	-1.96685e-06	0.00151562
K19954	8.47909e-06	9.63316e-06	1.15407e-06	0.028108
K00141	1.04344e-05	8.06802e-06	-2.36643e-06	0.00628518
K01792	1.01872e-05	8.2338e-06	-1.95344e-06	0.012813
K09116	8.29214e-06	9.73344e-06	1.4413e-06	0.0247957
K01173	8.39397e-06	9.53715e-06	1.14318e-06	0.0317949
K02395	1.07987e-05	7.4525e-06	-3.3462e-06	0.00179091
K16212	8.41634e-06	9.25189e-06	8.35552e-07	0.0358888
K11475	9.50421e-06	8.35829e-06	-1.14591e-06	0.0111698
K20486	9.24801e-06	8.54577e-06	-7.02242e-07	0.040424
K25150	1.01915e-05	7.78868e-06	-2.40286e-06	0.000252584
K08978	8.40592e-06	9.15136e-06	7.45443e-07	0.040424
K23743	8.21593e-06	9.22559e-06	1.00966e-06	0.0168046
K16557	9.54902e-06	8.14245e-06	-1.40657e-06	0.00728069
K07649	1.09564e-05	6.97169e-06	-3.98471e-06	0.000760306
K24844	1.02784e-05	7.48545e-06	-2.79299e-06	0.000906449
K09974	7.97105e-06	9.18446e-06	1.21341e-06	0.00399058
K00219	9.56663e-06	7.68808e-06	-1.87855e-06	0.00107827
K21019	9.31964e-06	7.77406e-06	-1.54558e-06	0.028108
K08966	9.12324e-06	7.92097e-06	-1.20227e-06	0.021827
K11781	7.66988e-06	9.07668e-06	1.4068e-06	0.000531326
K15526	9.33792e-06	7.70605e-06	-1.63187e-06	0.00179091
K09979	8.03087e-06	8.74504e-06	7.14173e-07	0.0358888
K09818	8.03328e-06	8.71521e-06	6.81923e-07	0.045436
K04091	8.93288e-06	7.87811e-06	-1.05477e-06	0.00628518
K23786	8.89306e-06	7.90975e-06	-9.83312e-07	0.0358888
K21575	7.89718e-06	8.67683e-06	7.7965e-07	0.045436
K02413	9.72728e-06	7.05418e-06	-2.6731e-06	0.028108
K21302	8.89737e-06	7.69745e-06	-1.19991e-06	0.00399058
K11750	7.54737e-06	8.74253e-06	1.19517e-06	0.00248395
K09813	8.62479e-06	7.77643e-06	-8.48358e-07	0.045436
K10941	9.34898e-06	7.17549e-06	-2.1735e-06	0.0247957
K00882	9.17294e-06	7.27561e-06	-1.89733e-06	0.0012798
K01725	8.99854e-06	7.33494e-06	-1.6636e-06	0.000906449
K07720	7.58175e-06	8.42971e-06	8.47963e-07	0.00179091
K02100	7.52603e-06	8.40022e-06	8.74187e-07	0.00628518
K17231	7.65768e-06	8.25078e-06	5.93097e-07	0.00970589
K09880	7.50906e-06	8.3033e-06	7.94242e-07	0.021827
K18918	7.29987e-06	8.36595e-06	1.06609e-06	0.021827
K02336	7.33003e-06	8.33454e-06	1.00452e-06	0.0146974
K13635	9.25137e-06	6.77857e-06	-2.4728e-06	0.0128267
K15067	7.3565e-06	8.27413e-06	9.17633e-07	0.040424
K02509	8.10913e-06	7.49377e-06	-6.15358e-07	0.0146974
K11745	8.36252e-06	7.28117e-06	-1.08134e-06	0.028108
K24714	7.32588e-06	8.07421e-06	7.48332e-07	0.045436
K02451	7.13693e-06	8.20832e-06	1.07139e-06	0.0168046
K25821	8.33758e-06	7.23669e-06	-1.1009e-06	0.0168046
K03090	9.081e-06	6.62217e-06	-2.45883e-06	0.00248395
K19339	7.39211e-06	7.96175e-06	5.69638e-07	0.0317949
K02398	8.68717e-06	6.63569e-06	-2.05147e-06	0.0168046
K04072	7.07436e-06	7.91909e-06	8.44735e-07	0.0191725
K12264	6.89182e-06	8.05622e-06	1.1644e-06	0.0146974
K02463	8.35759e-06	6.82949e-06	-1.5281e-06	0.0168046
K17722	8.16942e-06	6.88365e-06	-1.28576e-06	0.00179091
K02121	6.75006e-06	7.97271e-06	1.22265e-06	0.00399058
K00878	7.05965e-06	7.7232e-06	6.6355e-07	0.0358888
K08981	7.83875e-06	7.04031e-06	-7.98437e-07	0.0168046
K01575	6.44905e-06	8.09796e-06	1.64891e-06	0.0146974
K15980	8.00067e-06	6.83741e-06	-1.16327e-06	9.47723e-05
K16694	6.78841e-06	7.79413e-06	1.00573e-06	0.0146974
K00518	8.11722e-06	6.71851e-06	-1.39871e-06	0.000906449
K04103	6.895e-06	7.67231e-06	7.77307e-07	0.0358888
K02063	8.04657e-06	6.71645e-06	-1.33011e-06	0.000760306
K03396	6.72714e-06	7.69673e-06	9.69585e-07	0.0191725
K11264	7.92283e-06	6.73958e-06	-1.18325e-06	0.00970589
K02485	6.89447e-06	7.52885e-06	6.34372e-07	0.0358888
K02491	6.43275e-06	7.85347e-06	1.42072e-06	0.00841546
K24867	7.89964e-06	6.61125e-06	-1.28839e-06	0.0168046
K17323	8.0535e-06	6.45965e-06	-1.59385e-06	0.0046532
K10553	8.27679e-06	6.24703e-06	-2.02977e-06	0.0146974
K08372	7.82826e-06	6.5989e-06	-1.22936e-06	0.0168046
K01932	6.59042e-06	7.53873e-06	9.4831e-07	0.028108
K14087	6.15985e-06	7.87113e-06	1.71128e-06	0.00211149
K06078	6.29437e-06	7.72319e-06	1.42883e-06	0.040424
K06927	6.41092e-06	7.55775e-06	1.14684e-06	0.00628518
K00203	6.30145e-06	7.64504e-06	1.34359e-06	0.00841546
K12255	8.15287e-06	6.16035e-06	-1.99252e-06	0.000906449
K18330	6.33652e-06	7.59023e-06	1.25372e-06	0.0358888
K18012	8.64886e-06	5.70871e-06	-2.94014e-06	0.000531326
K17322	8.27893e-06	5.98316e-06	-2.29577e-06	0.00151562
K13533	6.18489e-06	7.65177e-06	1.46688e-06	0.00399058
K26139	7.3475e-06	6.66775e-06	-6.79753e-07	0.0247957
K00346	6.10444e-06	7.63905e-06	1.53461e-06	0.00179091
K00380	7.36418e-06	6.63073e-06	-7.33457e-07	0.0358888
K01089	6.51414e-06	7.25627e-06	7.42125e-07	0.040424
K06183	8.78142e-06	5.39088e-06	-3.39054e-06	0.00248395
K18011	8.46452e-06	5.61053e-06	-2.85399e-06	0.00541391
K18014	8.2077e-06	5.76965e-06	-2.43805e-06	0.00841546
K07792	8.15693e-06	5.80286e-06	-2.35407e-06	0.0111698
K09799	7.84261e-06	6.03659e-06	-1.80602e-06	0.0191725
K07074	7.16022e-06	6.56793e-06	-5.9229e-07	0.045436
K10548	7.73202e-06	5.93099e-06	-1.80103e-06	0.0128267
K08138	6.31344e-06	7.04919e-06	7.35752e-07	0.045436
K07337	7.72388e-06	5.91487e-06	-1.80901e-06	0.0317949
K12542	7.44605e-06	6.09801e-06	-1.34804e-06	0.00211149
K09942	7.37213e-06	6.06482e-06	-1.30731e-06	0.0358888
K10747	5.92479e-06	7.21104e-06	1.28625e-06	0.00728069
K01529	5.9757e-06	7.08296e-06	1.10726e-06	0.00341479
K00728	7.12754e-06	6.15913e-06	-9.68415e-07	0.00151562
K20447	6.14221e-06	6.92165e-06	7.79438e-07	0.0247957
K03224	8.26581e-06	5.1846e-06	-3.08121e-06	0.00151562
K21562	5.94111e-06	7.03698e-06	1.09587e-06	0.021827
K11939	7.21218e-06	6.01661e-06	-1.19558e-06	0.00841546
K03415	8.78882e-06	4.74035e-06	-4.04847e-06	0.021827
K12543	7.19103e-06	5.88583e-06	-1.3052e-06	0.000760306
K20533	5.95822e-06	6.84419e-06	8.8597e-07	0.00970589
K25035	6.83446e-06	6.13125e-06	-7.03212e-07	0.00841546
K07347	6.20988e-06	6.61418e-06	4.04297e-07	0.00970589
K03683	6.79931e-06	6.09925e-06	-7.00062e-07	0.0358888
K03226	8.23221e-06	4.92713e-06	-3.30508e-06	0.00107827
K23812	5.70601e-06	6.86143e-06	1.15543e-06	0.00248395
K03091	7.43839e-06	5.45196e-06	-1.98643e-06	0.000141227
K24845	7.55983e-06	5.34352e-06	-2.21631e-06	0.0111698
K16012	6.6463e-06	5.92135e-06	-7.24953e-07	0.028108
K22210	5.50847e-06	6.81217e-06	1.3037e-06	0.0146974
K16013	6.63045e-06	5.86782e-06	-7.6263e-07	0.00341479
K16872	6.92599e-06	5.61788e-06	-1.30811e-06	0.00291564
K07261	6.57207e-06	5.88423e-06	-6.8784e-07	0.021827
K17325	7.11777e-06	5.35564e-06	-1.76213e-06	0.00341479
K22958	5.72285e-06	6.44758e-06	7.2473e-07	0.0168046
K01844	7.50165e-06	5.01317e-06	-2.48848e-06	0.00107827
K14048	6.67282e-06	5.61587e-06	-1.05696e-06	0.00970589
K16695	5.76746e-06	6.25855e-06	4.91088e-07	0.00728069
K02444	6.9978e-06	5.2533e-06	-1.7445e-06	0.00151562
K08900	5.28546e-06	6.61961e-06	1.33415e-06	0.0358888
K09136	6.54953e-06	5.60256e-06	-9.46973e-07	0.021827
K14166	6.34402e-06	5.72608e-06	-6.17937e-07	0.00841546
K24696	6.97186e-06	5.20275e-06	-1.76911e-06	0.00628518
K21065	5.4525e-06	6.41673e-06	9.64233e-07	0.00728069
K16928	5.67047e-06	6.23135e-06	5.6088e-07	0.0247957
K19516	5.4075e-06	6.4405e-06	1.033e-06	0.0111698
K04026	6.60594e-06	5.46803e-06	-1.13791e-06	0.0168046
K09873	6.49385e-06	5.55369e-06	-9.40157e-07	0.00341479
K10943	6.54715e-06	5.49635e-06	-1.0508e-06	0.021827
K20036	6.98679e-06	5.11979e-06	-1.867e-06	0.00341479
K18939	5.43055e-06	6.24215e-06	8.11597e-07	0.00970589
K10552	6.88485e-06	5.06787e-06	-1.81698e-06	0.000442677
K04073	6.82646e-06	5.05551e-06	-1.77095e-06	0.000442677
K12257	5.46951e-06	6.12074e-06	6.51232e-07	0.0128267
K00148	6.19001e-06	5.51254e-06	-6.77468e-07	0.0111698
K03381	5.29945e-06	6.12625e-06	8.26797e-07	0.00541391
K17324	6.46652e-06	5.17402e-06	-1.2925e-06	0.00211149
K19966	5.47769e-06	5.94049e-06	4.62795e-07	0.040424
K03449	6.16264e-06	5.35776e-06	-8.04882e-07	0.0111698
K13774	6.22248e-06	5.27952e-06	-9.42955e-07	0.028108
K00577	4.82296e-06	6.38079e-06	1.55783e-06	0.00211149
K03414	7.35415e-06	4.34544e-06	-3.00871e-06	0.000760306
K09939	6.08141e-06	5.34217e-06	-7.39235e-07	0.0128267
K10714	5.98077e-06	5.41393e-06	-5.6684e-07	0.00841546
K04014	4.95367e-06	6.22961e-06	1.27594e-06	0.00399058
K02597	8.27821e-06	3.51666e-06	-4.76155e-06	0.00399058
K14089	4.90101e-06	6.2042e-06	1.30319e-06	0.0128267
K07978	5.30698e-06	5.86449e-06	5.57503e-07	0.00728069
K09948	6.21352e-06	5.12401e-06	-1.0895e-06	0.00151562
K08364	4.52647e-06	6.37081e-06	1.84435e-06	0.00541391
K07144	5.26007e-06	5.77533e-06	5.15258e-07	0.0168046
K03332	4.63755e-06	6.27012e-06	1.63257e-06	0.00291564
K12278	7.25983e-06	4.09853e-06	-3.16129e-06	0.00628518
K21022	5.98702e-06	5.11559e-06	-8.71423e-07	0.0128267
K09776	4.61408e-06	6.18021e-06	1.56613e-06	0.0168046
K23993	6.00348e-06	5.06599e-06	-9.37482e-07	0.000635082
K03823	5.13515e-06	5.75619e-06	6.21043e-07	0.0317949
K19664	4.86518e-06	5.96527e-06	1.10009e-06	0.00628518
K15062	4.94479e-06	5.8858e-06	9.41008e-07	0.021827
K17829	5.9721e-06	5.06225e-06	-9.09853e-07	0.0358888
K03554	6.99013e-06	4.21953e-06	-2.7706e-06	0.00151562
K07503	5.88891e-06	5.09967e-06	-7.89235e-07	0.040424
K10008	5.98921e-06	4.9901e-06	-9.99108e-07	0.00291564
K00769	5.9655e-06	4.91938e-06	-1.04612e-06	0.00341479
K07333	4.40917e-06	6.13953e-06	1.73037e-06	0.0317949
K06384	4.78153e-06	5.83351e-06	1.05198e-06	0.0128267
K09717	4.46032e-06	6.08853e-06	1.62822e-06	0.0358888
K16176	5.04343e-06	5.60527e-06	5.61833e-07	0.045436
K22299	4.66827e-06	5.77315e-06	1.10488e-06	0.00179091
K22320	5.81434e-06	4.84791e-06	-9.66428e-07	0.0317949
K15461	5.90515e-06	4.76815e-06	-1.137e-06	0.045436
K21686	5.63548e-06	4.88498e-06	-7.50503e-07	0.021827
K09016	5.68838e-06	4.75462e-06	-9.33755e-07	0.0111698
K18301	5.68776e-06	4.75509e-06	-9.32672e-07	0.0317949
K21087	6.35332e-06	4.21137e-06	-2.14196e-06	0.0247737
K07306	4.86489e-06	5.28801e-06	4.23122e-07	0.00841546
K10554	5.84824e-06	4.44586e-06	-1.40238e-06	0.00728069
K20257	4.2007e-06	5.68747e-06	1.48677e-06	0.00728069
K01505	5.38793e-06	4.73477e-06	-6.53167e-07	0.0146974
K11537	4.41513e-06	5.46702e-06	1.05189e-06	0.00248395
K24450	3.59292e-06	6.11729e-06	2.52438e-06	0.00970589
K15514	5.86351e-06	4.1917e-06	-1.67181e-06	0.000760306
K22296	5.29043e-06	4.62993e-06	-6.60507e-07	0.040424
K03758	4.40296e-06	5.32763e-06	9.24675e-07	0.0191725
K01372	3.98886e-06	5.64915e-06	1.66029e-06	0.000208556
K05967	4.63342e-06	5.13188e-06	4.98455e-07	0.0358888
K09126	4.09371e-06	5.54193e-06	1.44822e-06	0.00841546
K14091	4.26932e-06	5.39141e-06	1.1221e-06	0.00541391
K04024	5.36817e-06	4.50528e-06	-8.62895e-07	0.0358888
K06904	5.38496e-06	4.48961e-06	-8.95345e-07	0.00541391
K06162	6.21198e-06	3.81197e-06	-2.40002e-06	0.000531326
K01690	5.55065e-06	4.33395e-06	-1.2167e-06	0.00291132
K08659	4.52448e-06	5.15261e-06	6.28138e-07	0.00970589
K10216	5.23053e-06	4.57283e-06	-6.57698e-07	0.00211149
K23548	6.4895e-06	3.52627e-06	-2.96323e-06	0.00291564
K04516	3.79924e-06	5.57624e-06	1.777e-06	0.000636299
K11712	6.58571e-06	3.34313e-06	-3.24258e-06	0.000171815
K07022	4.32283e-06	5.06069e-06	7.37862e-07	0.0146974
K13007	4.48107e-06	4.91964e-06	4.38573e-07	0.0317949
K03420	4.34246e-06	4.99055e-06	6.48095e-07	0.0111698
K24843	5.67708e-06	3.84527e-06	-1.8318e-06	0.00970589
K02234	5.11182e-06	4.26331e-06	-8.48518e-07	0.0111698
K03148	4.17884e-06	5.00047e-06	8.21625e-07	0.0128267
K01580	5.88904e-06	3.61458e-06	-2.27446e-06	0.0012798
K07332	3.91033e-06	5.17097e-06	1.26064e-06	0.045436
K03057	3.84437e-06	5.2202e-06	1.37582e-06	0.045436
K01615	4.25853e-06	4.86731e-06	6.08773e-07	0.045436
K11263	5.26517e-06	4.05759e-06	-1.20758e-06	0.00211149
K07067	5.61834e-06	3.7631e-06	-1.85524e-06	0.00179091
K16692	4.36938e-06	4.75775e-06	3.8837e-07	0.040424
K11261	3.9866e-06	4.99955e-06	1.01295e-06	0.0128267
K07823	4.80325e-06	4.34271e-06	-4.60543e-07	0.028108
K06118	5.12341e-06	4.08598e-06	-1.03743e-06	0.00248395
K12503	5.08147e-06	4.07723e-06	-1.00424e-06	0.000141227
K03556	4.92513e-06	4.13784e-06	-7.87293e-07	0.00728069
K10619	4.17838e-06	4.65272e-06	4.74337e-07	0.0247957
K06952	4.81648e-06	4.09421e-06	-7.22268e-07	0.0191725
K09762	5.27673e-06	3.69743e-06	-1.57931e-06	5.12208e-05
K12343	5.05916e-06	3.84168e-06	-1.21748e-06	0.00399058
K07664	4.15471e-06	4.56259e-06	4.07885e-07	0.040424
K02423	5.30402e-06	3.61701e-06	-1.68702e-06	0.00541391
K13778	4.79627e-06	4.00153e-06	-7.94733e-07	0.045436
K22074	3.81257e-06	4.76247e-06	9.49907e-07	0.0317949
K20469	5.02177e-06	3.79357e-06	-1.22821e-06	0.028108
K07281	4.60439e-06	4.11765e-06	-4.86745e-07	0.040424
K07318	4.79012e-06	3.93923e-06	-8.5089e-07	0.00628518
K06163	5.1406e-06	3.64865e-06	-1.49195e-06	0.0046532
K07810	4.70376e-06	3.97887e-06	-7.24885e-07	0.0247957
K11623	4.69985e-06	3.92711e-06	-7.72737e-07	0.0247957
K03222	5.39943e-06	3.36744e-06	-2.03199e-06	0.000442677
K12957	4.87669e-06	3.76615e-06	-1.11054e-06	0.028108
K07783	3.96879e-06	4.49123e-06	5.22442e-07	0.0317949
K22186	4.42747e-06	4.12277e-06	-3.04693e-07	0.040424
K12254	4.84658e-06	3.77982e-06	-1.06676e-06	0.00341479
K07108	3.38471e-06	4.93757e-06	1.55286e-06	0.028108
K04015	3.49411e-06	4.84339e-06	1.34928e-06	0.000636299
K14086	3.72264e-06	4.65857e-06	9.35925e-07	0.00628518
K18240	5.22016e-06	3.43703e-06	-1.78313e-06	0.0146974
K06859	3.83089e-06	4.54153e-06	7.10642e-07	0.040424
K18242	4.44959e-06	4.04534e-06	-4.04252e-07	0.0111698
K10843	4.77975e-06	3.77715e-06	-1.0026e-06	0.00107827
K05776	3.96066e-06	4.41174e-06	4.51082e-07	0.0358888
K00899	3.9439e-06	4.40577e-06	4.61867e-07	0.00541391
K09772	4.92958e-06	3.60531e-06	-1.32427e-06	0.00179091
K16704	3.92443e-06	4.40413e-06	4.79702e-07	0.0247957
K16074	4.59857e-06	3.85173e-06	-7.4684e-07	0.000531326
K03776	5.82832e-06	2.83589e-06	-2.99243e-06	0.0046532
K03231	3.42117e-06	4.75189e-06	1.33073e-06	0.0191725
K17321	4.61e-06	3.76505e-06	-8.44947e-07	0.045436
K09720	3.77895e-06	4.40136e-06	6.2241e-07	0.0128267
K01800	4.87444e-06	3.5146e-06	-1.35984e-06	0.000636299
K18833	3.67383e-06	4.44204e-06	7.68207e-07	0.0111698
K19661	5.28977e-06	3.14413e-06	-2.14563e-06	0.00841546
K22316	4.43039e-06	3.83158e-06	-5.98812e-07	0.00541391
K03746	4.46727e-06	3.79785e-06	-6.6942e-07	0.00541391
K15429	3.25432e-06	4.76197e-06	1.50765e-06	0.0358888
K20844	5.70652e-06	2.79349e-06	-2.91303e-06	0.000442677
K20968	3.48676e-06	4.56327e-06	1.07651e-06	0.0146974
K05797	3.87032e-06	4.22873e-06	3.5841e-07	0.0358888
K16048	4.2923e-06	3.85901e-06	-4.33293e-07	0.045436
K21401	4.79639e-06	3.40089e-06	-1.39551e-06	0.00248395
K01451	4.34901e-06	3.75849e-06	-5.90515e-07	0.0111698
K09941	4.70663e-06	3.43243e-06	-1.2742e-06	0.0128267
K23149	4.19385e-06	3.84053e-06	-3.53317e-07	0.021827
K14414	4.70327e-06	3.41939e-06	-1.28388e-06	0.00628518
K00122	4.43688e-06	3.59673e-06	-8.40157e-07	0.0191725
K08354	4.68147e-06	3.38818e-06	-1.2933e-06	0.0317949
K10125	4.58987e-06	3.44294e-06	-1.14693e-06	0.000531326
K02300	4.35151e-06	3.56659e-06	-7.84922e-07	0.028108
K16593	4.08373e-06	3.76784e-06	-3.15893e-07	0.040424
K21556	2.76232e-06	4.77157e-06	2.00926e-06	0.0012798
K03049	3.30756e-06	4.33228e-06	1.02472e-06	0.040424
K03473	3.48243e-06	4.18187e-06	6.9944e-07	0.00248395
K12528	4.20538e-06	3.58454e-06	-6.20843e-07	0.040424
K25932	3.25623e-06	4.34119e-06	1.08496e-06	0.00291564
K20273	4.42249e-06	3.40531e-06	-1.01718e-06	0.00841546
K02936	3.14758e-06	4.35457e-06	1.20698e-06	0.0358888
K22310	4.16407e-06	3.48169e-06	-6.82388e-07	0.0111698
K01616	3.3425e-06	4.10547e-06	7.62973e-07	0.000305218
K09704	3.21197e-06	4.20199e-06	9.90018e-07	0.0012798
K12276	5.21084e-06	2.55475e-06	-2.6561e-06	0.00728069
K24017	4.27277e-06	3.30169e-06	-9.71088e-07	0.0146974
K15024	3.55479e-06	3.87566e-06	3.20868e-07	0.0317949
K08221	3.13363e-06	4.18524e-06	1.05161e-06	9.45391e-05
K02885	2.99949e-06	4.27065e-06	1.27116e-06	0.0128267
K19337	4.57858e-06	2.98576e-06	-1.59282e-06	0.00107827
K07014	4.23602e-06	3.25858e-06	-9.77445e-07	0.00399058
K06603	4.11123e-06	3.35399e-06	-7.57247e-07	0.0128267
K02761	3.97527e-06	3.43779e-06	-5.3748e-07	0.0317949
K09147	3.20505e-06	4.01666e-06	8.1161e-07	0.0168046
K06164	4.32113e-06	3.12264e-06	-1.19849e-06	0.0046532
K01554	4.1777e-06	3.22648e-06	-9.5122e-07	0.000906449
K14574	2.97372e-06	4.15237e-06	1.17865e-06	0.0247957
K01009	3.93125e-06	3.36829e-06	-5.62963e-07	0.0358888
K25149	4.22504e-06	3.12197e-06	-1.10308e-06	0.000171815
K23010	4.1331e-06	3.19475e-06	-9.38353e-07	0.00211149
K16050	3.88323e-06	3.39259e-06	-4.90632e-07	0.0191725
K00195	2.89583e-06	4.16303e-06	1.26719e-06	0.0358888
K11611	4.2539e-06	3.01037e-06	-1.24353e-06	0.0046532
K19668	4.38723e-06	2.8308e-06	-1.55643e-06	0.00179091
K00663	3.79097e-06	3.25935e-06	-5.31613e-07	0.028108
K26064	4.08767e-06	2.99833e-06	-1.08935e-06	0.0012798
K07009	4.13396e-06	2.95347e-06	-1.18049e-06	0.000305218
K00634	4.15572e-06	2.9323e-06	-1.22343e-06	0.00628518
K07678	3.26463e-06	3.62726e-06	3.62635e-07	0.0247957
K07041	2.96118e-06	3.84919e-06	8.88003e-07	0.0111698
K02987	2.74983e-06	4.0103e-06	1.26047e-06	0.0191725
K21585	2.9657e-06	3.81577e-06	8.50073e-07	0.028108
K01200	3.08646e-06	3.71314e-06	6.26682e-07	0.00399058
K12541	3.91138e-06	3.04001e-06	-8.71362e-07	0.00151562
K13812	2.69679e-06	3.97493e-06	1.27814e-06	0.00841546
K05836	4.22522e-06	2.74923e-06	-1.476e-06	0.00179091
K21399	3.01142e-06	3.6928e-06	6.81383e-07	0.0012798
K21219	2.83728e-06	3.81273e-06	9.75443e-07	0.0146974
K14683	3.64458e-06	3.15062e-06	-4.93955e-07	0.00728069
K00243	2.91773e-06	3.71004e-06	7.92315e-07	0.00970589
K09907	4.167e-06	2.69133e-06	-1.47567e-06	6.30246e-05
K14274	3.62568e-06	3.11588e-06	-5.09803e-07	0.028108
K22585	2.77675e-06	3.78705e-06	1.0103e-06	0.040424
K19712	2.65217e-06	3.87529e-06	1.22312e-06	0.0317949
K03784	3.98445e-06	2.79855e-06	-1.1859e-06	6.30246e-05
K02414	4.10723e-06	2.66497e-06	-1.44225e-06	0.00341479
K12990	2.98691e-06	3.55074e-06	5.63832e-07	0.021827
K23245	3.04219e-06	3.45114e-06	4.08948e-07	0.028108
K18121	3.00104e-06	3.46871e-06	4.67665e-07	0.0358888
K05780	4.07128e-06	2.60687e-06	-1.4644e-06	0.0247957
K07452	2.8872e-06	3.52491e-06	6.37707e-07	0.00107827
K02593	4.39362e-06	2.31556e-06	-2.07806e-06	0.0146974
K02930	2.64377e-06	3.70527e-06	1.0615e-06	0.0317949
K19736	3.48021e-06	3.00541e-06	-4.74802e-07	0.040424
K15172	2.54192e-06	3.7312e-06	1.18928e-06	0.045436
K17104	2.66482e-06	3.61295e-06	9.48122e-07	0.021827
K00952	2.6179e-06	3.64895e-06	1.03105e-06	0.040424
K04798	2.62321e-06	3.64118e-06	1.01797e-06	0.021827
K25141	3.95e-06	2.56397e-06	-1.38603e-06	0.00970589
K17488	3.62765e-06	2.80049e-06	-8.27163e-07	0.0358888
K03229	3.66073e-06	2.77249e-06	-8.88247e-07	0.0247957
K15924	3.69268e-06	2.7431e-06	-9.49575e-07	0.00248395
K02439	2.85695e-06	3.40389e-06	5.46943e-07	0.028108
K15855	2.91865e-06	3.34846e-06	4.2981e-07	0.0247957
K13779	3.41379e-06	2.95036e-06	-4.63432e-07	0.00970589
K02908	2.47386e-06	3.68236e-06	1.2085e-06	0.00341479
K26249	3.64973e-06	2.73474e-06	-9.14993e-07	0.00727178
K00207	3.60213e-06	2.77023e-06	-8.31907e-07	0.000906449
K05591	4.37859e-06	2.12221e-06	-2.25638e-06	2.18432e-05
K19286	3.49215e-06	2.82376e-06	-6.6839e-07	0.040424
K00205	2.57647e-06	3.55583e-06	9.79367e-07	0.00841546
K00378	2.87506e-06	3.29392e-06	4.18862e-07	0.021827
K03230	3.68892e-06	2.63829e-06	-1.05062e-06	0.00399058
K20542	3.49055e-06	2.79234e-06	-6.9821e-07	0.00970589
K06155	2.68385e-06	3.42696e-06	7.4311e-07	0.0146974
K02486	3.46581e-06	2.80106e-06	-6.64748e-07	0.021827
K14585	2.63418e-06	3.45858e-06	8.24405e-07	0.00248395
K02889	2.53127e-06	3.52733e-06	9.96067e-07	0.040424
K06875	2.61373e-06	3.45624e-06	8.42507e-07	0.021827
K19545	2.84031e-06	3.26514e-06	4.24832e-07	0.040424
K03264	2.4844e-06	3.54824e-06	1.06384e-06	0.0317688
K02866	2.56276e-06	3.47807e-06	9.15308e-07	0.028108
K12589	2.64982e-06	3.38011e-06	7.3029e-07	0.0317949
K02024	4.1046e-06	2.21237e-06	-1.89223e-06	0.00291564
K13069	3.46933e-06	2.71385e-06	-7.5548e-07	0.00399058
K02966	2.35861e-06	3.59254e-06	1.23393e-06	0.00399058
K21802	3.43136e-06	2.72237e-06	-7.08985e-07	0.0111698
K17838	2.76817e-06	3.23068e-06	4.62513e-07	0.0191725
K07654	3.54706e-06	2.57607e-06	-9.70992e-07	0.000141227
K10241	3.69179e-06	2.43093e-06	-1.26087e-06	0.00399058
K09721	2.52573e-06	3.35501e-06	8.2928e-07	0.040424
K22107	3.23698e-06	2.78039e-06	-4.56597e-07	0.0191725
K02991	2.26772e-06	3.52753e-06	1.25981e-06	0.0111698
K07231	3.39227e-06	2.62604e-06	-7.66227e-07	0.021827
K01685	2.69802e-06	3.14219e-06	4.44168e-07	0.0119599
K19304	3.26372e-06	2.68586e-06	-5.77865e-07	0.00728069
K21645	3.56483e-06	2.43029e-06	-1.13454e-06	0.00541391
K13940	2.55669e-06	3.21415e-06	6.57455e-07	0.0111698
K00467	3.31762e-06	2.58819e-06	-7.29423e-07	0.00248395
K13767	3.13133e-06	2.72917e-06	-4.02167e-07	0.00628518
K17675	3.16555e-06	2.69879e-06	-4.66763e-07	0.00399058
K20274	3.17642e-06	2.68467e-06	-4.91758e-07	0.021827
K00610	2.12255e-06	3.48053e-06	1.35798e-06	0.000252584
K12060	2.56449e-06	3.12189e-06	5.57402e-07	0.028108
K07123	2.33449e-06	3.29348e-06	9.58988e-07	0.0012798
K14067	3.11919e-06	2.63025e-06	-4.88938e-07	0.0146974
K00279	3.00643e-06	2.69574e-06	-3.10685e-07	0.045436
K24847	3.87503e-06	1.99658e-06	-1.87845e-06	0.00107827
K18366	3.19519e-06	2.53457e-06	-6.60625e-07	0.045436
K12285	3.93013e-06	1.87817e-06	-2.05196e-06	0.00841546
K11162	3.09329e-06	2.54219e-06	-5.51105e-07	0.00291564
K12349	3.19824e-06	2.42845e-06	-7.69795e-07	0.00541391
K12297	2.98973e-06	2.57963e-06	-4.101e-07	0.0358888
K03227	3.91192e-06	1.8339e-06	-2.07802e-06	0.00728069
K02921	2.20494e-06	3.18873e-06	9.83785e-07	0.0247957
K25578	3.06315e-06	2.50185e-06	-5.61303e-07	0.00728069
K00153	3.21722e-06	2.35629e-06	-8.60938e-07	0.021827
K03243	2.26698e-06	3.11141e-06	8.44432e-07	0.028108
K07158	2.16368e-06	3.19114e-06	1.02746e-06	0.0358888
K18382	3.29351e-06	2.27595e-06	-1.01756e-06	0.00248395
K17489	2.54648e-06	2.86697e-06	3.20498e-07	0.028108
K10242	3.3525e-06	2.21781e-06	-1.13469e-06	0.000906449
K03304	3.67624e-06	1.93801e-06	-1.73823e-06	0.000367991
K03201	3.13264e-06	2.35454e-06	-7.78102e-07	0.00179091
K13547	2.33929e-06	2.98803e-06	6.48735e-07	0.000171815
K04797	2.1527e-06	3.13173e-06	9.79027e-07	0.028108
K22478	3.21412e-06	2.26659e-06	-9.47532e-07	0.000906449
K02974	2.12273e-06	3.13263e-06	1.0099e-06	0.00970589
K20628	3.12592e-06	2.32987e-06	-7.9605e-07	0.0168046
K00185	3.18302e-06	2.28265e-06	-9.0037e-07	0.00164528
K18364	2.94073e-06	2.47333e-06	-4.67392e-07	0.040424
K03228	3.18659e-06	2.25615e-06	-9.30445e-07	0.00151562
K10927	3.34492e-06	2.12119e-06	-1.22372e-06	0.045436
K08869	2.88088e-06	2.48267e-06	-3.98217e-07	0.028108
K11711	3.61845e-06	1.86953e-06	-1.74892e-06	0.000531326
K03842	2.44472e-06	2.8013e-06	3.56583e-07	0.0317949
K03263	2.0415e-06	3.09908e-06	1.05758e-06	0.028108
K03582	2.80679e-06	2.47889e-06	-3.27898e-07	0.045436
K00980	2.24328e-06	2.92706e-06	6.83777e-07	0.0191725
K02048	3.33441e-06	2.0525e-06	-1.28191e-06	0.0146974
K02683	2.11991e-06	3.01567e-06	8.95765e-07	0.0191725
K10211	2.32921e-06	2.8454e-06	5.16192e-07	0.040424
K10924	3.22215e-06	2.11818e-06	-1.10397e-06	0.0146974
K07099	2.32343e-06	2.83347e-06	5.10048e-07	0.0168046
K17724	2.40117e-06	2.75133e-06	3.50152e-07	0.0247957
K09142	2.09543e-06	2.96989e-06	8.7446e-07	0.021827
K12952	2.90412e-06	2.31569e-06	-5.88423e-07	0.0012798
K18210	2.22323e-06	2.85527e-06	6.32033e-07	0.021827
K03862	2.99499e-06	2.23044e-06	-7.64552e-07	0.0111698
K23393	2.95282e-06	2.26163e-06	-6.91183e-07	0.0146974
K23545	2.79803e-06	2.30121e-06	-4.96812e-07	0.0191725
K09684	2.81512e-06	2.26469e-06	-5.50423e-07	0.00841546
K18532	1.9887e-06	2.91629e-06	9.27587e-07	0.0247957
K09795	3.01533e-06	2.08685e-06	-9.28487e-07	0.000171815
K25365	2.83024e-06	2.23131e-06	-5.98928e-07	0.0247957
K07637	2.80589e-06	2.24336e-06	-5.62532e-07	0.0317949
K16927	2.96115e-06	2.10332e-06	-8.5783e-07	0.0046532
K12279	3.71641e-06	1.4966e-06	-2.21981e-06	3.36015e-05
K25140	3.29836e-06	1.82812e-06	-1.47024e-06	0.000760306
K15790	3.48383e-06	1.67453e-06	-1.8093e-06	0.00211149
K06079	2.32047e-06	2.59591e-06	2.75447e-07	0.040424
K05596	3.17231e-06	1.89042e-06	-1.28189e-06	0.0128267
K21601	2.10709e-06	2.73154e-06	6.24448e-07	0.0168046
K18243	2.68728e-06	2.24822e-06	-4.39063e-07	0.0247957
K03181	3.02343e-06	1.97059e-06	-1.05283e-06	0.021827
K09472	2.66092e-06	2.25585e-06	-4.0507e-07	0.00211149
K19163	2.85117e-06	2.09622e-06	-7.54947e-07	0.00541391
K10094	3.04888e-06	1.90981e-06	-1.13908e-06	0.0317949
K20468	2.93055e-06	1.97749e-06	-9.53057e-07	0.00291564
K18148	2.97016e-06	1.93064e-06	-1.03952e-06	0.0111698
K02201	1.91608e-06	2.77065e-06	8.54578e-07	0.028108
K02978	1.72464e-06	2.9132e-06	1.18856e-06	0.00248395
K19515	2.03892e-06	2.63863e-06	5.9971e-07	0.0358888
K03428	2.02881e-06	2.64017e-06	6.11365e-07	0.0191725
K11329	2.6167e-06	2.15787e-06	-4.58833e-07	0.0168046
K02069	2.65753e-06	2.05643e-06	-6.01098e-07	0.00728069
K18481	2.86215e-06	1.87307e-06	-9.89077e-07	0.00628518
K25935	1.89981e-06	2.64206e-06	7.42252e-07	0.00728069
K02929	1.8991e-06	2.64092e-06	7.4182e-07	0.0191725
K07396	2.57563e-06	2.07515e-06	-5.00472e-07	0.00841546
K07280	2.45503e-06	2.16689e-06	-2.88147e-07	0.0247957
K03435	2.84247e-06	1.83671e-06	-1.00575e-06	0.0128267
K18074	2.54565e-06	2.07225e-06	-4.73403e-07	0.00399058
K06982	1.80048e-06	2.66126e-06	8.60777e-07	0.028108
K03058	1.78803e-06	2.65817e-06	8.7014e-07	0.0128267
K09148	1.87558e-06	2.58567e-06	7.10092e-07	0.00341479
K21620	2.11866e-06	2.37609e-06	2.57428e-07	0.0358888
K03727	2.44677e-06	2.11075e-06	-3.36028e-07	0.00970589
K12943	2.12362e-06	2.35614e-06	2.32515e-07	0.0247957
K02944	1.66582e-06	2.70047e-06	1.03466e-06	0.00841546
K15598	2.53604e-06	1.96501e-06	-5.71035e-07	0.045436
K01141	2.73554e-06	1.79256e-06	-9.42982e-07	0.00341479
K10240	2.83752e-06	1.70577e-06	-1.13174e-06	0.00107827
K03223	2.73337e-06	1.7641e-06	-9.69267e-07	0.0146974
K17061	2.73994e-06	1.75341e-06	-9.86528e-07	0.0168046
K09140	1.67824e-06	2.60047e-06	9.22225e-07	0.00399058
K01906	1.90983e-06	2.41369e-06	5.03853e-07	0.045436
K08926	1.7176e-06	2.54344e-06	8.2584e-07	0.0168046
K09938	2.45601e-06	1.94551e-06	-5.10495e-07	0.0358888
K04104	2.53947e-06	1.86651e-06	-6.72953e-07	7.73728e-05
K11930	2.52293e-06	1.8755e-06	-6.47425e-07	0.00970589
K21306	1.91895e-06	2.3569e-06	4.3795e-07	0.0012798
K12280	3.15982e-06	1.36032e-06	-1.7995e-06	0.000636299
K11031	2.44213e-06	1.91897e-06	-5.2316e-07	0.00728069
K07177	2.66763e-06	1.73773e-06	-9.29898e-07	0.0111698
K17067	2.69961e-06	1.70892e-06	-9.90688e-07	0.0012798
K19164	2.50777e-06	1.85464e-06	-6.53135e-07	0.021827
K06165	2.66309e-06	1.72865e-06	-9.34438e-07	0.0146974
K16138	2.38049e-06	1.94631e-06	-4.34178e-07	0.0111698
K21574	1.73545e-06	2.45919e-06	7.23743e-07	0.0012798
K00362	1.93071e-06	2.30188e-06	3.71172e-07	0.00179091
K03863	2.74793e-06	1.62046e-06	-1.12747e-06	0.00107827
K16869	2.35633e-06	1.93286e-06	-4.23473e-07	0.0317949
K09834	1.91165e-06	2.26584e-06	3.5419e-07	0.0168046
K18802	2.36025e-06	1.90281e-06	-4.57443e-07	0.0146974
K01798	1.62887e-06	2.46933e-06	8.40452e-07	0.00291564
K21006	2.55919e-06	1.72091e-06	-8.38278e-07	0.0168046
K02565	1.87993e-06	2.26092e-06	3.80995e-07	0.00541391
K02976	1.67757e-06	2.41207e-06	7.34492e-07	0.0247957
K03105	1.55723e-06	2.49426e-06	9.37027e-07	0.0046532
K05972	2.83679e-06	1.45385e-06	-1.38294e-06	0.00628518
K00561	1.86337e-06	2.23231e-06	3.6894e-07	0.0317949
K13043	1.45624e-06	2.5563e-06	1.10006e-06	0.00291564
K05271	1.78378e-06	2.29275e-06	5.08963e-07	0.00291564
K19508	2.70433e-06	1.54105e-06	-1.16328e-06	0.00728069
K02294	2.28972e-06	1.86239e-06	-4.2733e-07	0.0146974
K07499	2.22603e-06	1.91011e-06	-3.15918e-07	0.0247957
K07731	1.74128e-06	2.26546e-06	5.24177e-07	0.028108
K26184	2.45063e-06	1.69318e-06	-7.57453e-07	0.045436
K25187	1.76633e-06	2.23381e-06	4.67473e-07	0.00291564
K07143	1.67005e-06	2.30914e-06	6.3909e-07	0.040424
K08956	1.47942e-06	2.44869e-06	9.6927e-07	0.0111698
K03195	2.25977e-06	1.81929e-06	-4.4048e-07	0.0128267
K14581	2.26313e-06	1.81291e-06	-4.50227e-07	0.0358888
K16862	1.7863e-06	2.19228e-06	4.0598e-07	0.0128267
K07181	2.3635e-06	1.72229e-06	-6.41213e-07	0.040424
K21571	1.3336e-06	2.54309e-06	1.20949e-06	0.00291564
K06977	2.25754e-06	1.79006e-06	-4.67482e-07	0.0358888
K00319	1.69343e-06	2.2391e-06	5.45667e-07	0.045436
K07653	2.35362e-06	1.70748e-06	-6.46145e-07	0.00728069
K02977	1.51516e-06	2.36609e-06	8.50935e-07	0.00628518
K21606	1.72269e-06	2.19433e-06	4.71635e-07	0.0128267
K03539	1.6231e-06	2.27097e-06	6.47867e-07	0.040424
K25188	1.78607e-06	2.12721e-06	3.4114e-07	0.0191725
K09152	1.55063e-06	2.31419e-06	7.63562e-07	0.00728069
K12063	1.71806e-06	2.1762e-06	4.58142e-07	0.0128267
K05342	2.19854e-06	1.78877e-06	-4.09768e-07	0.00211149
K09736	1.6549e-06	2.20691e-06	5.52013e-07	0.0317949
K01825	1.83433e-06	2.0193e-06	1.84975e-07	0.028108
K02962	1.2942e-06	2.45005e-06	1.15585e-06	0.0012798
K25262	1.72597e-06	2.09131e-06	3.6534e-07	0.0168046
K19031	1.68476e-06	2.12347e-06	4.38715e-07	0.00399058
K11777	1.69048e-06	2.11635e-06	4.25863e-07	0.040424
K09009	2.32556e-06	1.57794e-06	-7.47618e-07	0.0146974
K12676	2.42454e-06	1.46481e-06	-9.59735e-07	0.045436
K25933	1.52529e-06	2.18417e-06	6.58882e-07	0.00228725
K12061	1.51742e-06	2.17294e-06	6.55523e-07	0.00291564
K23842	2.34342e-06	1.51166e-06	-8.31765e-07	0.000305218
K22934	2.1831e-06	1.62405e-06	-5.59053e-07	0.0358888
K01216	2.82897e-06	1.10651e-06	-1.72247e-06	0.000906449
K25885	2.0841e-06	1.68943e-06	-3.94667e-07	0.00970589
K25820	2.2668e-06	1.5242e-06	-7.426e-07	0.00179091
K26318	1.63076e-06	2.02401e-06	3.93255e-07	0.00211149
K07446	1.48077e-06	2.14127e-06	6.605e-07	0.0191725
K23259	1.65216e-06	1.99626e-06	3.44102e-07	0.0168046
K05708	1.64063e-06	1.9946e-06	3.53967e-07	0.028108
K10108	2.31081e-06	1.45337e-06	-8.57435e-07	0.00399058
K10110	2.33167e-06	1.43607e-06	-8.95602e-07	0.0128267
K21088	2.15931e-06	1.55198e-06	-6.07328e-07	0.00291564
K06117	2.10843e-06	1.56508e-06	-5.43353e-07	0.000636299
K10007	2.12472e-06	1.54523e-06	-5.7949e-07	0.0128267
K21008	2.35092e-06	1.35527e-06	-9.9565e-07	0.00841546
K15530	1.46109e-06	2.0317e-06	5.70608e-07	0.0168046
K00814	2.18305e-06	1.44688e-06	-7.3617e-07	0.00540684
K06166	2.16645e-06	1.45935e-06	-7.07103e-07	0.0046532
K02848	1.53023e-06	1.96163e-06	4.314e-07	0.00341479
K15329	2.19355e-06	1.42341e-06	-7.70137e-07	0.0358888
K11166	1.98003e-06	1.58594e-06	-3.94093e-07	0.028108
K13919	1.95117e-06	1.60305e-06	-3.48113e-07	0.00841546
K01103	2.00275e-06	1.55845e-06	-4.44303e-07	0.0317949
K00271	2.097e-06	1.47463e-06	-6.22373e-07	0.00179091
K03891	2.25237e-06	1.34989e-06	-9.02473e-07	0.000208556
K07342	1.3859e-06	2.03081e-06	6.44913e-07	0.045436
K22223	1.33638e-06	2.03391e-06	6.9753e-07	0.00291564
K16246	1.85477e-06	1.60673e-06	-2.48033e-07	0.0128267
K22895	1.53746e-06	1.85807e-06	3.20608e-07	0.0191725
K03890	2.13805e-06	1.37397e-06	-7.64083e-07	0.00248395
K12262	2.06923e-06	1.42133e-06	-6.479e-07	0.0146974
K19165	1.97737e-06	1.49396e-06	-4.83407e-07	0.0317949
K10926	2.43029e-06	1.12196e-06	-1.30833e-06	0.00291564
K10977	1.42926e-06	1.92111e-06	4.91855e-07	0.00211149
K10005	2.07348e-06	1.40048e-06	-6.73003e-07	0.00248395
K26180	2.11874e-06	1.35499e-06	-7.63755e-07	0.0146974
K01230	1.45036e-06	1.84432e-06	3.93962e-07	0.0247957
K08996	1.39575e-06	1.88641e-06	4.90663e-07	0.028108
K07179	1.293e-06	1.95012e-06	6.5712e-07	0.00211149
K15231	1.90363e-06	1.45992e-06	-4.43713e-07	0.00179091
K15792	1.90787e-06	1.45449e-06	-4.5338e-07	0.00501387
K14424	1.46869e-06	1.80548e-06	3.36788e-07	0.0111698
K04774	1.84709e-06	1.48625e-06	-3.60838e-07	0.0146974
K19785	1.40497e-06	1.83434e-06	4.29373e-07	0.0128267
K13929	2.06235e-06	1.30657e-06	-7.55783e-07	0.0168046
K26185	2.015e-06	1.33629e-06	-6.78713e-07	0.021827
K03042	1.28592e-06	1.85957e-06	5.73657e-07	0.00840549
K03537	1.19316e-06	1.92163e-06	7.28475e-07	0.00970589
K10797	1.3751e-06	1.76273e-06	3.87627e-07	0.00841546
K10040	1.77548e-06	1.44231e-06	-3.33177e-07	0.0247957
K18214	1.80851e-06	1.41381e-06	-3.94695e-07	0.00399058
K13777	1.74521e-06	1.46056e-06	-2.84648e-07	0.0191725
K26182	2.05291e-06	1.21175e-06	-8.41162e-07	0.0191725
K09006	1.18126e-06	1.89429e-06	7.13028e-07	0.0111698
K13694	1.30431e-06	1.76725e-06	4.62938e-07	0.040424
K13580	1.70418e-06	1.44141e-06	-2.6277e-07	0.0046532
K18476	1.73138e-06	1.40765e-06	-3.23728e-07	0.0128267
K23911	1.3708e-06	1.68951e-06	3.18713e-07	0.0146974
K16559	1.75224e-06	1.38103e-06	-3.71208e-07	0.0111698
K12286	2.15342e-06	1.05963e-06	-1.09379e-06	0.00151562
K16317	1.24617e-06	1.77891e-06	5.32738e-07	0.0146974
K19997	1.37497e-06	1.67239e-06	2.97418e-07	0.040424
K06993	1.28207e-06	1.71901e-06	4.36932e-07	0.0046532
K19777	1.34544e-06	1.66616e-06	3.20718e-07	0.0247957
K08990	1.71707e-06	1.35829e-06	-3.5878e-07	0.0247957
K12284	2.27708e-06	8.9694e-07	-1.38014e-06	0.0146974
K09728	1.11827e-06	1.80905e-06	6.90787e-07	0.00841546
K10025	1.65993e-06	1.35633e-06	-3.03598e-07	0.028108
K07073	1.16182e-06	1.72372e-06	5.61903e-07	0.0168046
K05541	2.18578e-06	8.97707e-07	-1.28808e-06	0.00151562
K13532	9.55583e-07	1.87088e-06	9.15297e-07	0.000760306
K07661	1.61733e-06	1.33303e-06	-2.84307e-07	0.0146974
K07445	1.29013e-06	1.59209e-06	3.01953e-07	0.00970589
K11216	1.57064e-06	1.36636e-06	-2.04282e-07	0.045436
K09024	1.767e-06	1.20609e-06	-5.60913e-07	0.021827
K04076	1.14532e-06	1.69521e-06	5.49897e-07	0.00970589
K10822	1.70102e-06	1.23064e-06	-4.70377e-07	7.73728e-05
K18472	1.77947e-06	1.16569e-06	-6.1378e-07	0.00151562
K01001	1.22383e-06	1.60685e-06	3.83028e-07	0.045436
K11325	1.76496e-06	1.17149e-06	-5.93472e-07	0.00970589
K03225	1.84973e-06	1.10323e-06	-7.46507e-07	0.000305218
K08155	1.59463e-06	1.29393e-06	-3.00698e-07	0.0247957
K00401	1.14009e-06	1.65575e-06	5.15662e-07	0.0428364
K10022	1.73404e-06	1.17797e-06	-5.56075e-07	0.0046532
K13695	1.26972e-06	1.53749e-06	2.67768e-07	0.0247957
K08276	1.24229e-06	1.5227e-06	2.80408e-07	0.0191725
K14954	1.63218e-06	1.19976e-06	-4.32423e-07	0.00291564
K24998	1.64746e-06	1.17046e-06	-4.76998e-07	0.00399058
K18989	1.22676e-06	1.50327e-06	2.76515e-07	0.000531326
K10006	1.82296e-06	1.02511e-06	-7.97845e-07	0.00248395
K11357	1.48881e-06	1.29119e-06	-1.97622e-07	0.0191725
K13256	1.78991e-06	1.03807e-06	-7.51835e-07	0.00841546
K16242	1.58239e-06	1.15622e-06	-4.26172e-07	0.028108
K23978	1.11125e-06	1.50364e-06	3.9239e-07	0.00341479
K12953	1.54727e-06	1.15457e-06	-3.927e-07	0.0046532
K00443	9.15317e-07	1.63987e-06	7.2455e-07	0.00541391
K07012	1.43662e-06	1.20663e-06	-2.29992e-07	0.028108
K02399	1.64488e-06	1.03771e-06	-6.0717e-07	0.045436
K22112	1.08575e-06	1.48465e-06	3.98903e-07	0.021827
K19140	1.49349e-06	1.15553e-06	-3.37965e-07	0.00248395
K08166	1.45653e-06	1.17964e-06	-2.76885e-07	0.045436
K06160	1.44198e-06	1.17846e-06	-2.63523e-07	0.0317949
K15230	1.47633e-06	1.14527e-06	-3.3106e-07	0.00970589
K25189	1.1532e-06	1.38271e-06	2.29513e-07	0.0191725
K25766	9.78092e-07	1.51494e-06	5.36848e-07	0.0168046
K16427	1.52924e-06	1.05597e-06	-4.73268e-07	0.0247957
K07109	1.12214e-06	1.37365e-06	2.51512e-07	0.0247957
K24969	1.4333e-06	1.12107e-06	-3.12227e-07	0.0128267
K19824	8.74775e-07	1.56241e-06	6.87638e-07	3.36015e-05
K07698	1.08523e-06	1.38767e-06	3.0244e-07	0.040424
K03403	1.04482e-06	1.42e-06	3.75183e-07	0.00211149
K16049	1.40755e-06	1.12605e-06	-2.81497e-07	0.028108
K11780	9.65033e-07	1.47916e-06	5.14127e-07	0.00841546
K07721	9.413e-07	1.48915e-06	5.47847e-07	0.00341479
K13524	1.64492e-06	9.2454e-07	-7.20377e-07	0.000141227
K10024	1.57232e-06	9.78333e-07	-5.93983e-07	0.0358888
K00402	8.64133e-07	1.53867e-06	6.74533e-07	0.00291564
K13052	9.44567e-07	1.46464e-06	5.20073e-07	0.00399058
K16245	1.61399e-06	9.28507e-07	-6.85485e-07	9.47723e-05
K22250	9.98208e-07	1.40184e-06	4.03632e-07	0.000367991
K22935	1.42184e-06	1.06155e-06	-3.60295e-07	0.045436
K13941	1.35464e-06	1.11443e-06	-2.40215e-07	0.0146974
K13988	1.01416e-06	1.38608e-06	3.71922e-07	0.00399058
K23916	1.84051e-06	7.2246e-07	-1.11805e-06	0.0128267
K20470	1.34228e-06	1.0936e-06	-2.48683e-07	0.021827
K16258	1.44239e-06	1.00141e-06	-4.40985e-07	0.00179091
K00399	9.94425e-07	1.34404e-06	3.49615e-07	0.0111698
K08137	1.06482e-06	1.27067e-06	2.0585e-07	0.0128267
K05916	1.46418e-06	9.42553e-07	-5.21622e-07	0.00291564
K20331	1.02373e-06	1.29379e-06	2.70053e-07	0.0317949
K16244	1.42961e-06	9.6794e-07	-4.61668e-07	0.021827
K03053	8.66008e-07	1.41784e-06	5.51832e-07	0.00728069
K12263	1.33883e-06	1.03427e-06	-3.04552e-07	0.028108
K22486	1.05624e-06	1.25651e-06	2.00265e-07	0.0358888
K06869	8.87067e-07	1.39157e-06	5.045e-07	0.0168046
K02804	1.3826e-06	9.91707e-07	-3.90893e-07	0.00127761
K19789	1.29406e-06	1.06183e-06	-2.32225e-07	0.0317949
K16163	1.41845e-06	9.57493e-07	-4.60957e-07	0.0111698
K21273	1.30917e-06	1.02571e-06	-2.83453e-07	0.021827
K06205	1.45126e-06	9.06887e-07	-5.44372e-07	0.00841546
K25132	1.02887e-06	1.23837e-06	2.095e-07	0.0317949
K03214	1.40503e-06	9.21727e-07	-4.83307e-07	0.040424
K24410	8.42125e-07	1.36557e-06	5.23448e-07	0.00541391
K20977	1.32818e-06	9.68813e-07	-3.5937e-07	0.020443
K26110	1.51307e-06	8.20307e-07	-6.9276e-07	0.00151562
K00440	8.39733e-07	1.3556e-06	5.15867e-07	0.0146974
K18351	1.39595e-06	9.09527e-07	-4.86423e-07	0.00341479
K05784	9.99567e-07	1.21755e-06	2.1798e-07	0.040424
K06900	1.36393e-06	9.1602e-07	-4.47905e-07	0.0317949
K09845	8.59325e-07	1.30736e-06	4.48035e-07	0.00341479
K12281	1.52543e-06	7.6064e-07	-7.64785e-07	0.0358888
K07730	8.29375e-07	1.31222e-06	4.82845e-07	0.00341479
K06607	8.14233e-07	1.30596e-06	4.91727e-07	0.000760306
K02688	1.39874e-06	8.30213e-07	-5.68528e-07	0.0046532
K21480	9.58442e-07	1.17311e-06	2.14665e-07	0.021827
K17736	9.53133e-07	1.17663e-06	2.23493e-07	0.021827
K20999	9.6685e-07	1.16132e-06	1.9447e-07	0.040424
K01128	9.72642e-07	1.13797e-06	1.65325e-07	0.028108
K16053	7.88683e-07	1.28208e-06	4.93397e-07	0.00291564
K07224	1.41702e-06	7.76013e-07	-6.41003e-07	0.000760306
K24241	1.31487e-06	8.56333e-07	-4.58533e-07	0.00291564
K25776	1.22049e-06	9.1936e-07	-3.01132e-07	0.0168046
K19278	8.221e-07	1.21523e-06	3.93133e-07	0.000906449
K21135	1.31024e-06	8.126e-07	-4.97642e-07	0.00248395
K20942	1.14949e-06	9.38067e-07	-2.11425e-07	0.021827
K16555	8.841e-07	1.14849e-06	2.64393e-07	0.028108
K07466	8.96108e-07	1.13489e-06	2.38778e-07	0.0247957
K07744	7.8185e-07	1.21441e-06	4.32563e-07	0.0128267
K25314	9.04317e-07	1.1127e-06	2.08383e-07	0.0191725
K18352	1.18081e-06	8.7508e-07	-3.05728e-07	0.0146974
K18941	8.34192e-07	1.14761e-06	3.13415e-07	0.0191725
K12733	8.47267e-07	1.13673e-06	2.8946e-07	0.0191725
K24299	1.08905e-06	9.40133e-07	-1.48917e-07	0.045436
K04338	7.335e-07	1.21001e-06	4.76507e-07	0.00291564
K07728	7.862e-07	1.16685e-06	3.80653e-07	0.0191725
K06214	7.8925e-07	1.15225e-06	3.63003e-07	0.00541391
K03219	1.25393e-06	7.7356e-07	-4.80365e-07	0.000367991
K08349	7.95667e-07	1.13627e-06	3.40607e-07	0.00151562
K13277	1.17241e-06	8.18773e-07	-3.53635e-07	0.021827
K19189	8.71883e-07	1.05671e-06	1.8483e-07	0.045436
K18475	1.19022e-06	8.0058e-07	-3.89637e-07	0.00970589
K14584	7.22325e-07	1.1541e-06	4.31775e-07	0.000904807
K03422	6.7215e-07	1.18991e-06	5.17757e-07	0.00728069
K23169	1.10776e-06	8.3138e-07	-2.76378e-07	0.0128267
K24697	1.09713e-06	8.3788e-07	-2.59253e-07	0.0358888
K06868	7.471e-07	1.08275e-06	3.35653e-07	0.0358888
K22822	1.13312e-06	7.59547e-07	-3.7357e-07	0.00179091
K03203	1.133e-06	7.4482e-07	-3.8818e-07	0.0191725
K02641	1.11279e-06	7.479e-07	-3.64892e-07	0.0247957
K21023	1.10285e-06	7.54167e-07	-3.48683e-07	0.000252584
K14666	1.08776e-06	7.64967e-07	-3.22792e-07	0.0191725
K19360	7.93275e-07	9.78407e-07	1.85132e-07	0.0012798
K16256	1.14818e-06	6.93833e-07	-4.5435e-07	0.021827
K00580	6.32575e-07	1.07764e-06	4.45065e-07	0.0146974
K21908	5.967e-07	1.09371e-06	4.97007e-07	0.00628518
K15831	7.83075e-07	9.41107e-07	1.58032e-07	0.0191725
K10873	1.04632e-06	7.28973e-07	-3.17343e-07	0.000760306
K18881	7.38225e-07	9.7538e-07	2.37155e-07	0.021827
K11260	6.897e-07	9.99027e-07	3.09327e-07	0.0128267
K13449	1.09009e-06	6.7806e-07	-4.12032e-07	0.0111698
K00581	6.35958e-07	1.03333e-06	3.97375e-07	0.00628518
K13356	7.00075e-07	9.5052e-07	2.50445e-07	0.000531326
K15523	5.58958e-07	1.04965e-06	4.90688e-07	0.000442677
K21910	7.05483e-07	9.3198e-07	2.26497e-07	0.00728069
K10541	1.21558e-06	5.18793e-07	-6.9679e-07	0.0046532
K19223	7.33308e-07	9.03873e-07	1.70565e-07	0.045436
K00400	5.78708e-07	1.02239e-06	4.43678e-07	0.00628518
K09713	6.51958e-07	9.6314e-07	3.11182e-07	0.021827
K21961	9.92858e-07	6.8064e-07	-3.12218e-07	0.021827
K10193	1.09111e-06	5.99927e-07	-4.91182e-07	0.0012798
K07066	6.01692e-07	9.78413e-07	3.76722e-07	0.0012798
K01436	9.23917e-07	7.17253e-07	-2.06663e-07	0.045436
K11606	9.41833e-07	7.00267e-07	-2.41567e-07	0.020443
K18220	9.32017e-07	6.99967e-07	-2.3205e-07	0.00291564
K19817	6.29433e-07	9.38347e-07	3.08913e-07	0.0358888
K09732	6.03583e-07	9.5842e-07	3.54837e-07	0.0247957
K06605	1.00951e-06	6.2446e-07	-3.85048e-07	0.0146974
K18233	1.06097e-06	5.6342e-07	-4.97547e-07	0.000442677
K21696	9.75567e-07	6.10487e-07	-3.6508e-07	0.045436
K18820	6.71375e-07	8.36e-07	1.64625e-07	0.0128267
K22797	8.36042e-07	6.99753e-07	-1.36288e-07	0.0317949
K21611	5.66125e-07	9.06127e-07	3.40002e-07	0.0046532
K02680	8.51283e-07	6.74713e-07	-1.7657e-07	0.0317949
K22838	6.12792e-07	8.59293e-07	2.46502e-07	0.00970589
K10538	9.33683e-07	6.0092e-07	-3.32763e-07	0.045436
K14268	9.23925e-07	5.98407e-07	-3.25518e-07	0.0128267
K19124	9.20058e-07	5.96307e-07	-3.23752e-07	0.0168046
K08971	5.83175e-07	8.58687e-07	2.75512e-07	0.045436
K07388	5.88175e-07	8.53987e-07	2.65812e-07	0.0168046
K26288	3.93492e-07	1.00878e-06	6.15288e-07	0.000141227
K18996	8.69592e-07	6.26387e-07	-2.43205e-07	0.0191725
K21084	9.7625e-07	5.38753e-07	-4.37497e-07	0.0146974
K13274	6.29083e-07	8.1134e-07	1.82257e-07	0.0247957
K01416	8.573e-07	6.25587e-07	-2.31713e-07	0.0168046
K07049	5.44917e-07	8.681e-07	3.23183e-07	0.021827
K10539	8.72358e-07	5.93073e-07	-2.79285e-07	0.0146974
K02072	8.89167e-07	5.64273e-07	-3.24893e-07	0.045436
K25904	5.13908e-07	8.3872e-07	3.24812e-07	0.0046532
K06120	7.67875e-07	6.33633e-07	-1.34242e-07	0.0317949
K07450	8.11642e-07	5.9442e-07	-2.17222e-07	0.0046532
K06943	5.14517e-07	8.1714e-07	3.02623e-07	0.0191725
K17465	9.13267e-07	4.97647e-07	-4.1562e-07	0.000636299
K01205	5.37075e-07	7.95167e-07	2.58092e-07	0.000636299
K04337	3.95967e-07	9.04073e-07	5.08107e-07	0.000531326
K18613	5.54308e-07	7.76953e-07	2.22645e-07	0.0111698
K18848	6.00867e-07	7.28387e-07	1.2752e-07	0.0317949
K10710	5.49208e-07	7.60273e-07	2.11065e-07	0.00970589
K22482	4.42575e-07	8.40213e-07	3.97638e-07	0.00628518
K21592	7.79975e-07	5.60027e-07	-2.19948e-07	0.0012798
K15834	7.404e-07	5.84027e-07	-1.56373e-07	0.045436
K13522	8.77992e-07	4.734e-07	-4.04592e-07	0.00728069
K03184	8.50658e-07	4.8694e-07	-3.63718e-07	0.00541391
K21172	5.36383e-07	7.36753e-07	2.0037e-07	0.0191725
K10542	8.43383e-07	4.89213e-07	-3.5417e-07	0.028108
K19033	5.00417e-07	7.62433e-07	2.62017e-07	0.028108
K09743	5.06117e-07	7.469e-07	2.40783e-07	0.0358888
K21481	7.75525e-07	5.3024e-07	-2.45285e-07	0.0191725
K15760	8.06758e-07	5.03387e-07	-3.03372e-07	0.0146974
K18314	8.28467e-07	4.74553e-07	-3.53913e-07	0.00541391
K22160	5.04692e-07	7.23873e-07	2.19182e-07	0.0317949
K24695	7.66275e-07	5.1336e-07	-2.52915e-07	0.0128267
K01067	7.97642e-07	4.8684e-07	-3.10802e-07	0.0317949
K18940	4.67575e-07	7.48333e-07	2.80758e-07	0.000757476
K15829	7.11333e-07	5.50073e-07	-1.6126e-07	0.028108
K00582	4.26525e-07	7.76807e-07	3.50282e-07	0.0128267
K00578	4.13158e-07	7.873e-07	3.74142e-07	0.00399058
K09132	5.06817e-07	7.0902e-07	2.02203e-07	0.021827
K00579	4.36858e-07	7.50447e-07	3.13588e-07	0.00841546
K24693	7.5465e-07	4.6252e-07	-2.9213e-07	0.040424
K19169	4.81258e-07	6.80467e-07	1.99208e-07	0.00541391
K11605	6.82867e-07	5.16667e-07	-1.662e-07	0.0191725
K08189	5.17733e-07	6.35167e-07	1.17433e-07	0.040424
K17329	6.76667e-07	5.00773e-07	-1.75893e-07	0.00399058
K23675	4.7715e-07	6.57573e-07	1.80423e-07	0.021827
K09833	7.24392e-07	4.43247e-07	-2.81145e-07	0.0046532
K09836	3.087e-07	7.75653e-07	4.66953e-07	0.000305218
K07163	4.24883e-07	6.79887e-07	2.55003e-07	0.00970589
K20895	4.76592e-07	6.3678e-07	1.60188e-07	0.0191725
K07562	4.165e-07	6.826e-07	2.661e-07	0.0146974
K14063	6.53625e-07	4.90353e-07	-1.63272e-07	0.0128267
K07587	4.13908e-07	6.80813e-07	2.66905e-07	0.0168046
K03044	4.22125e-07	6.69247e-07	2.47122e-07	0.0146823
K00232	7.31617e-07	4.195e-07	-3.12117e-07	0.00179091
K12287	8.14492e-07	3.5188e-07	-4.62612e-07	0.0146974
K03045	3.65642e-07	7.08047e-07	3.42405e-07	0.00151562
K15269	6.68217e-07	4.64413e-07	-2.03803e-07	0.0358888
K04766	4.74633e-07	6.14567e-07	1.39933e-07	0.0168046
K19594	4.83217e-07	6.02213e-07	1.18997e-07	0.0168046
K08265	4.19808e-07	6.51347e-07	2.31538e-07	0.000531326
K12988	4.62867e-07	6.16093e-07	1.53227e-07	0.00841546
K19091	3.88125e-07	6.71467e-07	2.83342e-07	0.00248016
K25261	4.62558e-07	6.11613e-07	1.49055e-07	0.0146974
K06874	3.9495e-07	6.55487e-07	2.60537e-07	0.028108
K05549	3.52267e-07	6.80613e-07	3.28347e-07	0.000442677
K14194	4.83575e-07	5.75027e-07	9.14517e-08	0.045436
K21161	4.6415e-07	5.8182e-07	1.1767e-07	0.0168046
K07580	3.857e-07	6.3504e-07	2.4934e-07	0.0191725
K21561	4.06667e-07	6.1768e-07	2.11013e-07	0.00970589
K22463	4.32075e-07	5.93213e-07	1.61138e-07	0.0247957
K09730	3.57367e-07	6.5226e-07	2.94893e-07	0.00970589
K09805	3.7295e-07	6.36093e-07	2.63143e-07	0.028108
K21439	4.07042e-07	6.07653e-07	2.00612e-07	0.021827
K16328	6.57517e-07	4.072e-07	-2.50317e-07	0.00728069
K07468	4.15333e-07	5.9996e-07	1.84627e-07	0.0247957
K03048	3.048e-07	6.83973e-07	3.79173e-07	0.000760306
K07105	3.12008e-07	6.7406e-07	3.62052e-07	0.00179091
K14118	3.34892e-07	6.48227e-07	3.13335e-07	0.00541391
K03720	3.43575e-07	6.3964e-07	2.96065e-07	0.0128267
K03311	4.182e-07	5.77747e-07	1.59547e-07	0.020443
K07008	6.6745e-07	3.73913e-07	-2.93537e-07	0.00107827
K19882	4.03533e-07	5.7586e-07	1.72327e-07	0.00399058
K03220	6.77867e-07	3.4736e-07	-3.30507e-07	0.0012798
K22481	3.294e-07	6.16327e-07	2.86927e-07	0.00970589
K10195	6.74742e-07	3.37753e-07	-3.36988e-07	0.0046532
K21279	2.79458e-07	6.52233e-07	3.72775e-07	0.000531326
K21055	2.168e-07	7.01113e-07	4.84313e-07	0.000531326
K21610	3.8305e-07	5.67667e-07	1.84617e-07	0.040424
K17210	5.37792e-07	4.43773e-07	-9.40183e-08	0.0358888
K21085	5.91175e-07	3.99847e-07	-1.91328e-07	0.0111698
K09145	5.52967e-07	4.2578e-07	-1.27187e-07	0.0317949
K06409	3.54175e-07	5.84673e-07	2.30498e-07	0.0168046
K23111	3.80692e-07	5.56153e-07	1.75462e-07	0.00291564
K21166	5.7465e-07	3.97193e-07	-1.77457e-07	0.00728069
K10194	6.48867e-07	3.3754e-07	-3.11327e-07	0.00970589
K07055	3.24392e-07	5.96773e-07	2.72382e-07	0.00728069
K11949	3.895e-07	5.4434e-07	1.5484e-07	0.0317688
K19049	4.09017e-07	5.20487e-07	1.1147e-07	0.0358888
K22026	2.49258e-07	6.41933e-07	3.92675e-07	0.0015131
K07392	2.74742e-07	6.21447e-07	3.46705e-07	0.000760306
K24085	4.043e-07	5.11107e-07	1.06807e-07	0.028108
K15751	3.62725e-07	5.3528e-07	1.72555e-07	0.00628518
K18556	3.34442e-07	5.53907e-07	2.19465e-07	0.00151562
[truncated: 286 more rows]

## Sheet: Table S10
Supplementary Table S10 Differential analysis of functional class abundance based on the KEGG level-3 pathway between LAR and HAR samples
Taxon	HAR_average	LAR_average	LAR-HAR	pvalue
Metabolic_pathways	0.100078	0.0976179	-0.00245971	0.00728069
Biosynthesis_of_secondary_metabolites	0.0448394	0.0434725	-0.00136689	0.00179091
Microbial_metabolism_in_diverse_environments	0.0318864	0.0310558	-0.000830625	0.021827
Biosynthesis_of_amino_acids	0.0172899	0.0166358	-0.000654135	0.00399058
Biosynthesis_of_cofactors	0.0174555	0.0168608	-0.000594779	0.00151562
Carbon_metabolism	0.0177696	0.0172597	-0.000509882	0.040424
ABC_transporters	0.0146366	0.0142255	-0.000411039	0.00541391
Two-component_system	0.0121494	0.0117724	-0.000377019	0.0146974
Quorum_sensing	0.0112038	0.0109643	-0.000239447	0.0358888
Purine_metabolism	0.00639177	0.00619467	-0.000197101	7.73728e-05
Cysteine_and_methionine_metabolism	0.00537117	0.00518424	-0.000186936	0.00291564
Glycine,_serine_and_threonine_metabolism	0.00470407	0.00452754	-0.000176526	0.000442677
Glyoxylate_and_dicarboxylate_metabolism	0.00529365	0.00511904	-0.000174611	0.00628518
Glycolysis_/_Gluconeogenesis	0.00558686	0.00541633	-0.000170528	0.0012798
Citrate_cycle__TCA_cycle_	0.00438267	0.00421484	-0.000167825	0.000252584
Bacterial_chemotaxis	0.0012918	0.00113373	-0.000158074	0.021827
Valine,_leucine_and_isoleucine_degradation	0.00405201	0.00389737	-0.000154646	0.00841546
Fatty_acid_metabolism	0.00512551	0.00497498	-0.00015053	0.0358888
Flagellar_assembly	0.00128947	0.00114153	-0.000147942	0.0128267
Butanoate_metabolism	0.00500963	0.00486485	-0.000144786	0.00541391
2-Oxocarboxylic_acid_metabolism	0.00436397	0.0042231	-0.00014087	0.0247957
Phenylalanine,_tyrosine_and_tryptophan_biosynthesis	0.00289398	0.0027738	-0.000120183	0.000760306
Oxidative_phosphorylation	0.00759439	0.0074751	-0.000119285	0.0191725
Sulfur_metabolism	0.00309054	0.00297154	-0.000119003	0.00841546
Alanine,_aspartate_and_glutamate_metabolism	0.00392086	0.00380422	-0.000116638	0.00211149
Biosynthesis_of_nucleotide_sugars	0.0063517	0.0062359	-0.000115797	0.00841546
Pyrimidine_metabolism	0.0041111	0.00400572	-0.000105375	0.000906449
Arginine_biosynthesis	0.00278208	0.00268202	-0.000100064	0.0191725
Lysine_degradation	0.00202684	0.00192766	-9.91741e-05	0.00341479
Amino_sugar_and_nucleotide_sugar_metabolism	0.00530326	0.00520437	-9.88898e-05	0.00970589
Porphyrin_metabolism	0.00321948	0.00312621	-9.3262e-05	0.00841546
Aminoacyl-tRNA_biosynthesis	0.00329582	0.00320281	-9.301e-05	0.000636299
Lysine_biosynthesis	0.00223023	0.00214151	-8.87154e-05	0.00399058
Carbon_fixation_in_photosynthetic_organisms	0.00209926	0.00202057	-7.86858e-05	0.00248395
Nicotinate_and_nicotinamide_metabolism	0.00235234	0.00227372	-7.86262e-05	0.00399058
Pantothenate_and_CoA_biosynthesis	0.00266783	0.00259	-7.7827e-05	0.00151562
Terpenoid_backbone_biosynthesis	0.00230529	0.00222799	-7.73008e-05	0.00151562
RNA_degradation	0.00194437	0.00186878	-7.55933e-05	0.00151562
Histidine_metabolism	0.00192385	0.00184838	-7.54743e-05	0.0358888
Pentose_phosphate_pathway	0.00370353	0.00362844	-7.5086e-05	0.021827
Fatty_acid_biosynthesis	0.00318632	0.00311317	-7.31474e-05	0.021827
Cell_cycle_-_Caulobacter	0.00233561	0.00226306	-7.25562e-05	0.00291564
Nitrogen_metabolism	0.00198014	0.00190831	-7.18309e-05	0.00970589
Selenocompound_metabolism	0.00190562	0.00183439	-7.12259e-05	0.00341479
Sulfur_relay_system	0.0018227	0.00175228	-7.04176e-05	0.00211149
Fructose_and_mannose_metabolism	0.0027929	0.00272263	-7.02667e-05	0.00341479
Folate_biosynthesis	0.00259998	0.00253086	-6.91144e-05	0.00399058
Valine,_leucine_and_isoleucine_biosynthesis	0.00224996	0.00218139	-6.8569e-05	0.0247957
HIF-1_signaling_pathway	0.00119044	0.00112366	-6.678e-05	0.000252584
Biotin_metabolism	0.0020432	0.00197777	-6.54266e-05	0.0358888
Biofilm_formation_-_Vibrio_cholerae	0.00213253	0.00206903	-6.34967e-05	0.0358888
Diabetic_cardiomyopathy	0.00109591	0.00103402	-6.18927e-05	7.73728e-05
Peptidoglycan_biosynthesis	0.00236952	0.0023093	-6.02149e-05	0.00341479
One_carbon_pool_by_folate	0.00166354	0.0016051	-5.84447e-05	0.000305218
Biofilm_formation_-_Pseudomonas_aeruginosa	0.00202454	0.00196741	-5.71272e-05	0.00970589
O-Antigen_nucleotide_sugar_biosynthesis	0.00336101	0.00330756	-5.34511e-05	0.00399058
beta-Alanine_metabolism	0.00127185	0.00122112	-5.07275e-05	0.00248395
Central_carbon_metabolism_in_cancer	0.00104665	0.000997896	-4.87556e-05	7.73728e-05
Homologous_recombination	0.0020523	0.00200412	-4.81786e-05	0.00728069
Monobactam_biosynthesis	0.00109084	0.00104322	-4.76258e-05	0.021827
Glucagon_signaling_pathway	0.000918688	0.000872039	-4.66484e-05	0.000442677
Ubiquinone_and_other_terpenoid-quinone_biosynthesis	0.00143094	0.00138494	-4.5996e-05	0.00291564
Tyrosine_metabolism	0.00181464	0.00177001	-4.46273e-05	0.021827
Vitamin_B6_metabolism	0.000873381	0.000829541	-4.38398e-05	6.30246e-05
Plant-pathogen_interaction	0.000818584	0.000777939	-4.06449e-05	0.0358888
Phenylalanine_metabolism	0.00255183	0.00251167	-4.01619e-05	0.045436
Drug_metabolism_-_other_enzymes	0.00168275	0.00164578	-3.69701e-05	0.00541391
D-Amino_acid_metabolism	0.00151166	0.00147491	-3.67511e-05	0.0247957
Vancomycin_resistance	0.000953186	0.00092023	-3.29558e-05	0.00151562
Tuberculosis	0.000790056	0.000757282	-3.27743e-05	0.00211149
Riboflavin_metabolism	0.000984211	0.000951781	-3.24298e-05	0.0247957
Glycerolipid_metabolism	0.00141603	0.00138504	-3.09931e-05	0.0128267
Photosynthesis	0.00146848	0.00143818	-3.03048e-05	0.028108
Fat_digestion_and_absorption	0.00063995	0.000612017	-2.79325e-05	0.00399058
Phosphotransferase_system__PTS_	0.000444322	0.000420755	-2.35665e-05	0.0168046
Inositol_phosphate_metabolism	0.000908306	0.000885397	-2.29089e-05	0.0012798
Streptomycin_biosynthesis	0.00154381	0.00152129	-2.25172e-05	0.0358888
Antifolate_resistance	0.000448858	0.000426554	-2.23048e-05	0.000636299
Legionellosis	0.000648393	0.000627214	-2.11791e-05	0.021827
Fluid_shear_stress_and_atherosclerosis	0.000901307	0.000880183	-2.11237e-05	0.040424
Alzheimer_disease	0.000534639	0.000514129	-2.05106e-05	0.0128267
Carbapenem_biosynthesis	0.000193339	0.000173434	-1.99046e-05	0.0168046
Glucosinolate_biosynthesis	0.000569078	0.000549814	-1.92636e-05	0.00399058
alpha-Linolenic_acid_metabolism	0.00024537	0.000228801	-1.657e-05	0.0111698
Phenazine_biosynthesis	0.000330364	0.000313941	-1.64225e-05	0.0168046
Base_excision_repair	0.00165794	0.00164196	-1.59792e-05	0.021827
Necroptosis	0.000704095	0.000688487	-1.5608e-05	0.0247957
Ethylbenzene_degradation	0.000241215	0.000225707	-1.55085e-05	0.0111698
Primary_immunodeficiency	0.000104284	8.90945e-05	-1.51892e-05	0.000531326
Pathogenic_Escherichia_coli_infection	0.000377498	0.000362346	-1.5152e-05	0.021827
AMPK_signaling_pathway	0.00031692	0.00030184	-1.50805e-05	0.0358888
GABAergic_synapse	0.000340242	0.000326192	-1.40503e-05	0.00179091
Type_I_diabetes_mellitus	0.000281255	0.000267237	-1.4018e-05	0.00341479
Acarbose_and_validamycin_biosynthesis	0.00054852	0.000535019	-1.35006e-05	0.00291564
Biosynthesis_of_various_plant_secondary_metabolites	0.000522785	0.000509507	-1.32788e-05	0.0358888
Novobiocin_biosynthesis	0.000640439	0.000627905	-1.25333e-05	0.045436
Tropane,_piperidine_and_pyridine_alkaloid_biosynthesis	0.000576879	0.000564567	-1.23122e-05	0.00728069
Atrazine_degradation	0.000127707	0.00011693	-1.07767e-05	0.0046532
Biosynthesis_of_vancomycin_group_antibiotics	0.000348432	0.00033767	-1.07617e-05	0.0247957
Renal_cell_carcinoma	0.000123937	0.000114213	-9.72351e-06	0.000367991
Lipoic_acid_metabolism	0.000366891	0.00035718	-9.71096e-06	0.00248395
Cushing_syndrome	0.00012389	0.000114206	-9.68401e-06	0.000531326
Glutamatergic_synapse	0.000348482	0.000340002	-8.48048e-06	0.0111698
Human_papillomavirus_infection	0.000158299	0.000151197	-7.10205e-06	0.0358888
Proximal_tubule_bicarbonate_reclamation	0.000245477	0.000238775	-6.70163e-06	0.0358888
Xylene_degradation	0.000274986	0.000268566	-6.41982e-06	0.0191725
Cardiac_muscle_contraction	0.000144101	0.000138705	-5.39631e-06	0.0191725
Staurosporine_biosynthesis	2.39875e-05	1.90421e-05	-4.94544e-06	4.15333e-05
Pancreatic_secretion	4.24598e-05	3.76485e-05	-4.81131e-06	0.00211149
Salivary_secretion	4.11696e-05	3.65245e-05	-4.64518e-06	0.00248395
Lipoarabinomannan__LAM__biosynthesis	0.000143762	0.000139128	-4.63438e-06	0.021827
Axon_regeneration	0.000149402	0.000144912	-4.49062e-06	0.00970589
Carbohydrate_digestion_and_absorption	4.3685e-05	3.94294e-05	-4.2556e-06	0.0046532
Biosynthesis_of_various_other_secondary_metabolites	1.15623e-05	1.04235e-05	-1.13878e-06	0.0168046
Mannose_type_O-glycan_biosynthesis	7.12754e-06	6.15913e-06	-9.68415e-07	0.00151562
Clavulanic_acid_biosynthesis	2.42454e-06	1.46481e-06	-9.59735e-07	0.045436
Plant_hormone_signal_transduction	1.09009e-06	6.7806e-07	-4.12032e-07	0.0111698
Synaptic_vesicle_cycle	1.68314e-06	1.36706e-06	-3.16082e-07	0.00728069
TNF_signaling_pathway	2.76108e-07	1.19247e-07	-1.56862e-07	0.0191541
Breast_cancer	2.6665e-07	1.601e-07	-1.0655e-07	0.00340989
Endocrine_resistance	1.852e-07	1.16033e-07	-6.91667e-08	0.0191725
Th1_and_Th2_cell_differentiation	1.852e-07	1.16033e-07	-6.91667e-08	0.0191725
Notch_signaling_pathway	1.852e-07	1.16033e-07	-6.91667e-08	0.0191725
Wnt_signaling_pathway	6.24775e-07	7.3436e-07	1.09585e-07	0.021827
Cutin,_suberine_and_wax_biosynthesis	7.00075e-07	9.5052e-07	2.50445e-07	0.000531326
Type_I_polyketide_structures	3.65678e-06	3.94986e-06	2.93077e-07	0.040424
EGFR_tyrosine_kinase_inhibitor_resistance	2.34917e-06	3.5716e-06	1.22242e-06	0.0111698
Spliceosome	2.69337e-06	3.91581e-06	1.22244e-06	0.00841546
mTOR_signaling_pathway	2.7214e-06	3.97212e-06	1.25072e-06	0.00970589
Apelin_signaling_pathway	2.33382e-06	3.59533e-06	1.26151e-06	0.00541391
Leishmaniasis	3.42117e-06	4.75189e-06	1.33073e-06	0.0191725
MAPK_signaling_pathway_-_yeast	2.5501e-05	2.71375e-05	1.63653e-06	0.0191725
Nucleocytoplasmic_transport	3.92671e-06	5.59293e-06	1.66622e-06	0.0191725
Staphylococcus_aureus_infection	2.61674e-05	2.80856e-05	1.91817e-06	0.0128267
Biosynthesis_of_various_alkaloids	2.18806e-05	2.43838e-05	2.50321e-06	0.0111698
Glycosphingolipid_biosynthesis_-_ganglio_series	3.45675e-05	3.70971e-05	2.5296e-06	0.021827
cAMP_signaling_pathway	2.56907e-05	2.82704e-05	2.57965e-06	0.000442677
Fc_gamma_R-mediated_phagocytosis	1.79313e-05	2.06565e-05	2.72524e-06	0.000367991
GnRH_signaling_pathway	1.79974e-05	2.07243e-05	2.72695e-06	0.000367991
Parathyroid_hormone_synthesis,_secretion_and_action	2.41772e-05	2.69115e-05	2.73432e-06	0.0046532
Ras_signaling_pathway	1.80177e-05	2.07719e-05	2.75411e-06	0.000367991
Pancreatic_cancer	1.80706e-05	2.08684e-05	2.79781e-06	0.000636299
Sphingolipid_signaling_pathway	5.7768e-05	6.05962e-05	2.82822e-06	0.028108
Stilbenoid,_diarylheptanoid_and_gingerol_biosynthesis	4.48475e-05	4.79179e-05	3.0704e-06	0.0247957
Flavonoid_biosynthesis	4.48475e-05	4.79179e-05	3.0704e-06	0.0247957
Endocytosis	2.01823e-05	2.33838e-05	3.20156e-06	0.000442677
Protein_digestion_and_absorption	4.57376e-05	4.9081e-05	3.34339e-06	0.0128267
Various_types_of_N-glycan_biosynthesis	4.12666e-05	4.47425e-05	3.47598e-06	0.0146974
Pertussis	0.000216169	0.000220048	3.87933e-06	0.0358888
FoxO_signaling_pathway	0.000272737	0.000278521	5.78404e-06	0.021827
Adipocytokine_signaling_pathway	0.000447556	0.000454918	7.36173e-06	0.0168046
MAPK_signaling_pathway_-_fly	0.000192653	0.000200414	7.76091e-06	0.00151562
Biosynthesis_of_enediyne_antibiotics	0.000197077	0.000205814	8.73673e-06	0.040424
Longevity_regulating_pathway	0.000217613	0.000226961	9.3472e-06	0.0012798
Ferroptosis	0.00040592	0.000417233	1.13123e-05	0.00151562
Lysosome	0.000419512	0.000434579	1.50672e-05	0.00211149
Other_glycan_degradation	0.000310812	0.000331423	2.06107e-05	0.00211149
Protein_processing_in_endoplasmic_reticulum	0.000479112	0.000504217	2.51047e-05	0.00399058
Coronavirus_disease_-_COVID-19	8.7518e-05	0.000114713	2.71947e-05	0.0247957

[truncated: 9 more sheets: Table S11, Table S12, Table S13, Table S14, Table S15, Table S16, Table S17, Table S18, Table S19]
